# Supplementary material for: Enhancing antibody responses by multivalent antigen display on thymus-independent DNA origami scaffolds
Source: Nat Commun. 2024 Jan 30;15:795. doi: 10.1038/s41467-024-44869-0 (PMC10828404; doi:10.1038/s41467-024-44869-0)
Supplement: Supplementary file 4 — Source Data [file 41467_2024_44869_MOESM4_ESM.xlsx]

## Sheet: Dataset Description
Dataset Title: Source Data for 'Enhancing antibody responses by multivalent antigen display on thymus-independent DNA origami scaffolds'
Each figure subpanel in the Main Text and Supplamentary Information is organized in an individual sheet with the dataset and corresponding description

## Sheet: Figure 1b
Description
Images of gels for characterizing the functionalization of DNA-VLPs fabricated for these studies.
The images are representative of n=3 technical experiments.
Figure 1b Left: Lanes 1, 6, 7, 8, 9											Figure 1b Right: Lane 9
Ethidium bromide staining											Cy5 imaging

## Sheet: Figure 1c
Description
Linear data describing the measurments of the functionalization efficiency of the DNA-VLPs fabricated for these studies.
The data are in sets of n=6 biological experiments for DNA-VLP-6x and -30x, and n=3 for DNA-VLP-1x.
	Functionalization Efficiency
	RBD Coverage [%]
Construct
DNA-VLP-1x	0.25871	0.23825	0.20207
DNA-VLP-6x	0.66635	1.00586	0.64997	0.91539	0.85585	0.78162
DNA-VLP-30x	0.45087	0.93747	0.67944	1.15825	1.15612	1.10123

## Sheet: Figure 1d
Description
Linear data describing the measurments of the size of the DNA-VLPs used in this study using dynamic ligth scattering.
The data are in sets of n=3 biological experiments. One describes the average sizes and their variabilty. One describes the entire size distribution.
Construct Name	Number-Avg-Size [nm]
1x	33.58	33.4	32.62
6x	38.45	30.98	28.46
30x	41.06	34.02	33.77
Size [nm]	1	2	3	4	5	6	7	8	9	10	11	12	13	14	15	16	17	18	19	20	21	22	23	24	25	26	27	28	29	30	31	32	33	34	35	36	37	38	39	40	41	42	43	44	45	46	47	48	49
Intensity
1x-1	0	0	0	0	0	0	0	0	0	0	0	0	0	0	0	0	0	0	0	0	0	0	0	0	0	0	0	4.5	15.9	24.1	22.5	15.7	9.1	4.6	2.1	0.9	0.4	0.1	0	0	0	0	0	0	0	0	0	0	0
1x-2	0	0	0	0	0	0	0	0	0	0	0	0	0	0	0	0	0	0	0	0	0	0	0	0	0	0	0	4.3	15.7	24.5	23.1	15.9	9	4.4	1.9	0.8	0.3	0.1	0	0	0	0	0	0	0	0	0	0	0
1x-3	0	0	0	0	0	0	0	0	0	0	0	0	0	0	0	0	0	0	0	0	0	0	0	0	0	0	0	5.5	18.2	25.5	21.9	14.4	7.9	3.9	1.7	0.7	0.3	0.1	0	0	0	0	0	0	0	0	0	0	0
6x-1	0	0	0	0	0	0	0	0	0	0	0	0	0	0	0	0	0	0	0	0	0	0	0	0	0	0	0	0	4.6	16.3	24.8	22.9	15.5	8.7	4.2	1.9	0.7	0.3	0.1	0	0	0	0	0	0	0	0	0	0
6x-2	0	0	0	0	0	0	0	0	0	0	0	0	0	0	0	0	0	0	0	0	0	0	0	0	0	0	2.9	11.9	21.1	22.6	17.6	11.3	6.4	3.3	1.6	0.7	0.3	0.1	0.1	0	0	0	0	0	0	0	0	0	0
6x-3	0	0	0	0	0	0	0	0	0	0	0	0	0	0	0	0	0	0	0	0	0	0	0	0	0	0	5.2	17.6	25.4	22.2	14.5	8	3.9	1.8	0.8	0.4	0.2	0.1	0	0	0	0	0	0	0	0	0	0	0
30x-1	0	0	0	0	0	0	0	0	0	0	0	0	0	0	0	0	0	0	0	0	0	0	0	0	0	0	0	0	3.9	14.1	22	21.6	16.1	10.2	5.8	3.1	1.6	0.8	0.4	0.2	0.1	0.1	0	0	0	0	0	0	0
30x-2	0	0	0	0	0	0	0	0	0	0	0	0	0	0	0	0	0	0	0	0	0	0	0	0	0	0	0	4.9	16.6	23.9	21.4	14.8	8.8	4.8	2.5	1.2	0.6	0.3	0.1	0.1	0	0	0	0	0	0	0	0	0
30x-3	0	0	0	0	0	0	0	0	0	0	0	0	0	0	0	0	0	0	0	0	0	0	0	0	0	0	0.4	5.9	16.8	23.2	20.8	14.6	8.8	4.8	2.4	1.2	0.5	0.2	0.1	0.1	0	0	0	0	0	0	0	0	0
[truncated: 21 more columns]

## Sheet: Figure 1e
Description
Transmission electron micrographs of DNA-VLP-30x fabricated for these studies.
The images are representative of n=3 technical experiments.
	Image used for the bottom image of the panel.
	Image used for the left and center image of the panel.
	Image used for the right image of the panel.

## Sheet: Figure 2b
Description
Linear data describing the flow cytometry experiments using the CR3022-PE detection method that characterized binding of antigen to ACE2-expressing cells.
The data are representative sets of n=3 biological experiments.
Monomer					Monomer-Cy5
	Cell Binding [Fluorescence Intensity]	Count [Pre-normalization]				Cell Binding [Fluorescence Intensity]	Count [Pre-normalization]
	1	0				1	0
	1.00225	0				1.00225	0
	1.00451	0				1.00451	0
	1.00677	0				1.00677	0
	1.00904	0				1.00904	0
	1.01131	0				1.01131	1
	1.01358	0				1.01358	0
	1.01586	0				1.01586	0
	1.01815	0				1.01815	0
	1.02044	0				1.02044	0
	1.02274	0				1.02274	0
	1.02504	0				1.02504	0
	1.02735	0				1.02735	0
	1.02966	0				1.02966	0
	1.03198	0				1.03198	0
	1.0343	0				1.0343	0
	1.03663	0				1.03663	0
	1.03897	0				1.03897	0
	1.04131	0				1.04131	0
	1.04365	0				1.04365	0
	1.046	0				1.046	0
	1.04835	0				1.04835	0
	1.05071	0				1.05071	0
	1.05308	0				1.05308	0
	1.05545	0				1.05545	0
	1.05783	0				1.05783	0
	1.06021	0				1.06021	0
	1.06259	0				1.06259	0
	1.06499	0				1.06499	0
	1.06738	0				1.06738	0
	1.06979	0				1.06979	0
	1.07219	0				1.07219	0
	1.07461	0				1.07461	0
	1.07703	0				1.07703	0
	1.07945	0				1.07945	0
	1.08188	0				1.08188	0
	1.08432	0				1.08432	0
	1.08676	0				1.08676	0
	1.0892	0				1.0892	0
	1.09166	0				1.09166	0
	1.09411	0				1.09411	0
	1.09658	0				1.09658	0
	1.09905	0				1.09905	0
	1.10152	0				1.10152	0
	1.104	0				1.104	0
	1.10648	0				1.10648	0
	1.10898	0				1.10898	0
	1.11147	0				1.11147	0
	1.11397	0				1.11397	0
	1.11648	0				1.11648	0
	1.11899	0				1.11899	0
	1.12151	0				1.12151	0
	1.12404	0				1.12404	0
	1.12657	0				1.12657	0
	1.12911	0				1.12911	0
	1.13165	0				1.13165	0
	1.13419	0				1.13419	0
	1.13675	0				1.13675	0
	1.13931	0				1.13931	0
	1.14187	0				1.14187	0
	1.14444	0				1.14444	0
	1.14702	0				1.14702	0
	1.1496	0				1.1496	0
	1.15219	0				1.15219	0
	1.15478	0				1.15478	0
	1.15738	0				1.15738	0
	1.15999	0				1.15999	0
	1.1626	0				1.1626	0
	1.16522	0				1.16522	0
	1.16784	0				1.16784	0
	1.17047	0				1.17047	0
	1.1731	0				1.1731	0
	1.17574	0				1.17574	0
	1.17839	0				1.17839	0
	1.18104	0				1.18104	0
	1.1837	0				1.1837	0
	1.18637	0				1.18637	0
	1.18904	0				1.18904	0
	1.19171	0				1.19171	0
	1.1944	0				1.1944	0
	1.19709	0				1.19709	0
	1.19978	0				1.19978	0
	1.20248	0				1.20248	0
	1.20519	0				1.20519	0
	1.2079	0				1.2079	0
	1.21062	0				1.21062	0
	1.21335	0				1.21335	0
	1.21608	0				1.21608	0
	1.21881	0				1.21881	0
	1.22156	0				1.22156	0
	1.22431	0				1.22431	0
	1.22706	0				1.22706	0
	1.22983	0				1.22983	0
	1.23259	0				1.23259	0
	1.23537	0				1.23537	0
	1.23815	0				1.23815	0
	1.24094	0				1.24094	0
	1.24373	0				1.24373	0
	1.24653	0				1.24653	0
	1.24934	0				1.24934	0
	1.25215	0				1.25215	0
	1.25497	0				1.25497	0
	1.25779	0				1.25779	0
	1.26063	0				1.26063	0
	1.26346	0				1.26346	0
	1.26631	0				1.26631	0
	1.26916	0				1.26916	0
	1.27201	0				1.27201	0
	1.27488	0				1.27488	0
	1.27775	0				1.27775	0
	1.28062	0				1.28062	0
	1.28351	0				1.28351	0
	1.2864	0				1.2864	0
	1.28929	0				1.28929	0
	1.2922	1				1.2922	0
	1.2951	0				1.2951	0
	1.29802	0				1.29802	0
	1.30094	0				1.30094	0
	1.30387	0				1.30387	0
	1.30681	0				1.30681	0
	1.30975	0				1.30975	0
	1.3127	0				1.3127	0
	1.31565	0				1.31565	0
	1.31861	0				1.31861	0
	1.32158	0				1.32158	0
	1.32456	0				1.32456	0
	1.32754	0				1.32754	0
	1.33053	0				1.33053	0
	1.33352	0				1.33352	0
	1.33652	0				1.33652	0
	1.33953	0				1.33953	0
	1.34255	0				1.34255	0
	1.34557	0				1.34557	0
	1.3486	0				1.3486	0
	1.35163	0				1.35163	0
	1.35468	0				1.35468	0
	1.35773	0				1.35773	0
	1.36078	0				1.36078	0
	1.36385	0				1.36385	0
	1.36692	0				1.36692	0
	1.36999	0				1.36999	0
	1.37308	0				1.37308	0
	1.37617	0				1.37617	0
	1.37927	0				1.37927	0
	1.38237	0				1.38237	0
	1.38548	0				1.38548	0
	1.3886	0				1.3886	0
	1.39173	0				1.39173	0
	1.39486	0				1.39486	0
	1.398	0				1.398	0
	1.40115	0				1.40115	0
	1.4043	0				1.4043	0
	1.40746	0				1.40746	0
	1.41063	0				1.41063	0
	1.41381	0				1.41381	0
	1.41699	0				1.41699	0
	1.42018	0				1.42018	0
	1.42338	0				1.42338	0
	1.42658	0				1.42658	0
	1.42979	0				1.42979	0
	1.43301	0				1.43301	0
	1.43624	0				1.43624	0
	1.43947	0				1.43947	0
	1.44271	0				1.44271	0
	1.44596	0				1.44596	0
	1.44921	0				1.44921	0
	1.45248	0				1.45248	0
	1.45575	0				1.45575	0
	1.45902	0				1.45902	0
	1.46231	0				1.46231	0
	1.4656	0				1.4656	0
	1.4689	0				1.4689	0
	1.47221	0				1.47221	0
	1.47552	0				1.47552	0
	1.47884	0				1.47884	0
	1.48217	0				1.48217	0
	1.48551	0				1.48551	0
	1.48885	0				1.48885	0
	1.4922	0				1.4922	0
	1.49556	0				1.49556	0
	1.49893	0				1.49893	0
	1.5023	0				1.5023	0
	1.50569	0				1.50569	0
	1.50908	0				1.50908	0
	1.51247	0				1.51247	0
	1.51588	0				1.51588	0
	1.51929	0				1.51929	0
	1.52271	0				1.52271	0
	1.52614	0				1.52614	0
	1.52957	0				1.52957	0
	1.53302	0				1.53302	0
	1.53647	0				1.53647	0
	1.53993	0				1.53993	0
	1.54339	0				1.54339	0
	1.54687	0				1.54687	0
	1.55035	0				1.55035	0
	1.55384	0				1.55384	0
	1.55734	0				1.55734	0
	1.56084	0				1.56084	0
	1.56436	0				1.56436	0
	1.56788	0				1.56788	0
	1.57141	0				1.57141	0
	1.57495	0				1.57495	0
	1.57849	0				1.57849	0
	1.58204	0				1.58204	0
	1.58561	0				1.58561	0
	1.58918	0				1.58918	0
	1.59275	0				1.59275	0
	1.59634	0				1.59634	0
	1.59993	0				1.59993	0
	1.60353	0				1.60353	0
	1.60714	0				1.60714	0
	1.61076	0				1.61076	0
	1.61439	0				1.61439	0
	1.61802	0				1.61802	0
	1.62166	0				1.62166	0
	1.62531	0				1.62531	0
	1.62897	0				1.62897	0
	1.63264	0				1.63264	0
	1.63632	0				1.63632	0
	1.64	0				1.64	0
	1.64369	0				1.64369	0
	1.64739	0				1.64739	0
	1.6511	0				1.6511	0
	1.65482	0				1.65482	0
	1.65854	0				1.65854	0
	1.66228	0				1.66228	0
	1.66602	0				1.66602	0
	1.66977	0				1.66977	0
	1.67353	0				1.67353	0
	1.67729	0				1.67729	0
	1.68107	0				1.68107	0
	1.68485	0				1.68485	0
	1.68865	0				1.68865	0
	1.69245	0				1.69245	0
	1.69626	0				1.69626	0
	1.70008	0				1.70008	0
	1.7039	0				1.7039	0
	1.70774	0				1.70774	0
	1.71158	0				1.71158	0
	1.71544	0				1.71544	0
	1.7193	0				1.7193	0
	1.72317	0				1.72317	0
	1.72705	0				1.72705	0
	1.73094	0				1.73094	0
	1.73483	0				1.73483	0
	1.73874	0				1.73874	0
	1.74265	0				1.74265	0
	1.74658	0				1.74658	0
	1.75051	0				1.75051	0
	1.75445	0				1.75445	0
	1.7584	0				1.7584	0
	1.76236	0				1.76236	0
	1.76632	0				1.76632	0
	1.7703	0				1.7703	0
	1.77429	0				1.77429	0
	1.77828	0				1.77828	0
	1.78228	0				1.78228	0
	1.78629	0				1.78629	0
	1.79032	0				1.79032	0
	1.79435	0				1.79435	0
	1.79839	0				1.79839	0
	1.80243	0				1.80243	0
	1.80649	0				1.80649	0
	1.81056	0				1.81056	0
	1.81463	0				1.81463	0
	1.81872	0				1.81872	0
	1.82281	0				1.82281	0
	1.82692	0				1.82692	0
	1.83103	0				1.83103	0
	1.83515	0				1.83515	0
	1.83928	0				1.83928	0
	1.84342	0				1.84342	0
	1.84757	0				1.84757	0
	1.85173	0				1.85173	0
	1.8559	0				1.8559	0
	1.86008	0				1.86008	0
	1.86427	0				1.86427	0
	1.86846	0				1.86846	0
	1.87267	0				1.87267	0
	1.87688	0				1.87688	0
	1.88111	0				1.88111	0
	1.88534	0				1.88534	0
	1.88959	0				1.88959	0
	1.89384	0				1.89384	0
	1.89811	0				1.89811	0
	1.90238	0				1.90238	0
	1.90666	0				1.90666	0
	1.91095	0				1.91095	0
	1.91525	0				1.91525	0
	1.91957	0				1.91957	0
	1.92389	0				1.92389	0
	1.92822	0				1.92822	0
	1.93256	0				1.93256	0
	1.93691	0				1.93691	0
	1.94127	0				1.94127	0
	1.94564	0				1.94564	0
	1.95002	0				1.95002	0
	1.95441	0				1.95441	0
	1.95881	0				1.95881	0
	1.96322	0				1.96322	0
	1.96764	0				1.96764	0
	1.97207	0				1.97207	0
	1.97651	0				1.97651	0
	1.98096	0				1.98096	0
	1.98542	0				1.98542	0
	1.98989	0				1.98989	0
	1.99437	0				1.99437	0
	1.99885	0				1.99885	0
	2.00335	0				2.00335	0
	2.00786	0				2.00786	0
	2.01238	0				2.01238	0
	2.01691	0				2.01691	0
	2.02145	0				2.02145	0
	2.02601	0				2.02601	0
	2.03057	0				2.03057	0
	2.03514	0				2.03514	0
	2.03972	0				2.03972	0
	2.04431	0				2.04431	0
	2.04891	0				2.04891	0
	2.05353	0				2.05353	0
	2.05815	0				2.05815	0
	2.06278	0				2.06278	0
	2.06742	0				2.06742	0
	2.07208	0				2.07208	0
	2.07674	0				2.07674	0
	2.08142	0				2.08142	0
	2.0861	0				2.0861	0
	2.0908	0				2.0908	0
	2.09551	0				2.09551	0
	2.10022	0				2.10022	0
	2.10495	0				2.10495	0
	2.10969	0				2.10969	0
	2.11444	0				2.11444	0
	2.1192	0				2.1192	0
	2.12397	0				2.12397	0
	2.12875	0				2.12875	0
	2.13354	0				2.13354	0
	2.13835	0				2.13835	0
	2.14316	0				2.14316	0
	2.14799	0				2.14799	0
	2.15282	0				2.15282	0
	2.15767	0				2.15767	0
	2.16252	0				2.16252	0
	2.16739	0				2.16739	0
	2.17227	0				2.17227	0
	2.17716	0				2.17716	0
	2.18206	0				2.18206	0
	2.18697	0				2.18697	0
	2.1919	0				2.1919	0
	2.19683	0				2.19683	0
	2.20178	0				2.20178	0
	2.20673	0				2.20673	0
	2.2117	0				2.2117	0
	2.21668	0				2.21668	0
	2.22167	0				2.22167	0
	2.22667	0				2.22667	0
	2.23168	0				2.23168	0
	2.23671	0				2.23671	0
	2.24174	0				2.24174	0
	2.24679	0				2.24679	0
	2.25185	0				2.25185	0
	2.25692	0				2.25692	0
	2.262	0				2.262	0
	2.26709	0				2.26709	0
	2.27219	0				2.27219	0
	2.27731	0				2.27731	0
	2.28244	0				2.28244	0
	2.28757	0				2.28757	0
	2.29272	0				2.29272	0
	2.29788	0				2.29788	0
	2.30306	0				2.30306	0
	2.30824	0				2.30824	0
	2.31344	0				2.31344	0
	2.31865	0				2.31865	0
	2.32387	0				2.32387	0
	2.3291	0				2.3291	0
	2.33434	0				2.33434	0
	2.33959	0				2.33959	0
	2.34486	0				2.34486	0
	2.35014	0				2.35014	0
	2.35543	0				2.35543	0
	2.36073	0				2.36073	0
	2.36605	0				2.36605	0
	2.37137	0				2.37137	0
	2.37671	0				2.37671	0
	2.38206	0				2.38206	0
	2.38742	0				2.38742	0
	2.3928	0				2.3928	0
	2.39819	0				2.39819	0
	2.40358	0				2.40358	0
	2.409	0				2.409	0
	2.41442	0				2.41442	0
	2.41985	0				2.41985	0
	2.4253	0				2.4253	0
	2.43076	0				2.43076	0
	2.43623	0				2.43623	0
	2.44172	0				2.44172	0
	2.44721	0				2.44721	0
	2.45272	0				2.45272	0
	2.45824	0				2.45824	0
	2.46378	0				2.46378	0
	2.46932	0				2.46932	0
	2.47488	0				2.47488	0
	2.48045	0				2.48045	0
	2.48604	0				2.48604	0
	2.49163	0				2.49163	0
	2.49724	0				2.49724	0
	2.50287	0				2.50287	0
	2.5085	0				2.5085	0
	2.51415	0				2.51415	0
	2.51981	0				2.51981	0
	2.52548	0				2.52548	0
	2.53116	0				2.53116	0
	2.53686	0				2.53686	0
	2.54257	0				2.54257	0
	2.5483	0				2.5483	0
	2.55403	0				2.55403	0
	2.55978	0				2.55978	0
	2.56555	0				2.56555	0
	2.57132	0				2.57132	0
	2.57711	0				2.57711	0
	2.58291	0				2.58291	0
	2.58873	0				2.58873	0
	2.59455	0				2.59455	0
	2.60039	0				2.60039	0
	2.60625	0				2.60625	0
	2.61211	0				2.61211	0
	2.61799	0				2.61799	0
	2.62389	0				2.62389	0
	2.62979	0				2.62979	0
	2.63571	0				2.63571	0
	2.64165	0				2.64165	0
	2.6476	0				2.6476	0
	2.65356	0				2.65356	0
	2.65953	0				2.65953	0
	2.66552	0				2.66552	0
	2.67152	0				2.67152	0
	2.67753	0				2.67753	0
	2.68356	0				2.68356	0
	2.6896	0				2.6896	0
	2.69565	0				2.69565	0
	2.70172	0				2.70172	0
	2.7078	0				2.7078	0
	2.7139	0				2.7139	0
	2.72001	0				2.72001	0
	2.72613	0				2.72613	0
	2.73227	0				2.73227	0
	2.73842	0				2.73842	0
	2.74458	0				2.74458	0
	2.75076	0				2.75076	0
	2.75696	0				2.75696	0
	2.76316	0				2.76316	0
	2.76938	0				2.76938	0
	2.77562	0				2.77562	0
	2.78186	0				2.78186	0
	2.78813	0				2.78813	0
	2.7944	0				2.7944	0
	2.80069	0				2.80069	0
	2.807	0				2.807	0
	2.81332	0				2.81332	0
	2.81965	0				2.81965	0
	2.826	0				2.826	0
	2.83236	0				2.83236	0
	2.83874	0				2.83874	0
	2.84513	0				2.84513	0
	2.85153	0				2.85153	0
	2.85795	0				2.85795	0
	2.86438	0				2.86438	0
	2.87083	0				2.87083	0
	2.87729	0				2.87729	0
	2.88377	0				2.88377	0
	2.89026	0				2.89026	0
	2.89677	0				2.89677	0
	2.90329	0				2.90329	0
	2.90983	0				2.90983	0
	2.91638	0				2.91638	0
	2.92294	0				2.92294	0
	2.92952	0				2.92952	0
	2.93612	0				2.93612	0
	2.94273	0				2.94273	0
	2.94935	0				2.94935	0
	2.95599	0				2.95599	0
	2.96265	0				2.96265	0
	2.96931	0				2.96931	0
	2.976	0				2.976	0
	2.9827	0				2.9827	0
	2.98941	0				2.98941	0
	2.99614	0				2.99614	0
	3.00289	0				3.00289	0
	3.00965	0				3.00965	0
	3.01642	0				3.01642	0
	3.02321	0				3.02321	0
	3.03002	0				3.03002	0
	3.03684	0				3.03684	0
	3.04368	0				3.04368	0
	3.05053	0				3.05053	0
	3.0574	0				3.0574	0
	3.06428	0				3.06428	0
	3.07118	0				3.07118	0
	3.07809	0				3.07809	0
	3.08502	0				3.08502	0
	3.09196	0				3.09196	0
	3.09892	0				3.09892	0
	3.1059	0				3.1059	0
	3.11289	0				3.11289	0
	3.1199	0				3.1199	0
	3.12692	0				3.12692	0
	3.13396	0				3.13396	0
	3.14102	0				3.14102	0
	3.14809	0				3.14809	0
	3.15517	0				3.15517	0
	3.16228	0				3.16228	0
	3.1694	0				3.1694	0
	3.17653	0				3.17653	0
	3.18368	0				3.18368	0
	3.19085	0				3.19085	0
	3.19803	0				3.19803	0
	3.20523	0				3.20523	0
	3.21245	0				3.21245	0
	3.21968	0				3.21968	0
	3.22693	0				3.22693	0
	3.23419	0				3.23419	0
	3.24147	0				3.24147	0
	3.24877	0				3.24877	0
	3.25608	0				3.25608	0
	3.26341	0				3.26341	0
	3.27076	0				3.27076	0
	3.27812	0				3.27812	0
	3.2855	0				3.2855	0
	3.2929	0				3.2929	0
	3.30031	0				3.30031	0
	3.30774	0				3.30774	0
	3.31519	0				3.31519	0
	3.32265	0				3.32265	0
	3.33013	0				3.33013	0
	3.33762	0				3.33762	0
	3.34514	0				3.34514	0
	3.35267	0				3.35267	0
	3.36022	0				3.36022	0
	3.36778	0				3.36778	0
	3.37536	0				3.37536	0
	3.38296	0				3.38296	0
	3.39058	0				3.39058	0
	3.39821	0				3.39821	0
	3.40586	0				3.40586	0
	3.41353	0				3.41353	0
	3.42121	0				3.42121	0
	3.42891	0				3.42891	0
	3.43663	0				3.43663	0
	3.44437	0				3.44437	0
	3.45212	0				3.45212	0
	3.45989	0				3.45989	0
	3.46768	0				3.46768	0
	3.47549	0				3.47549	0
	3.48331	0				3.48331	0
	3.49115	0				3.49115	0
	3.49901	0				3.49901	0
	3.50689	0				3.50689	0
	3.51478	0				3.51478	0
	3.52269	0				3.52269	0
	3.53062	0				3.53062	0
	3.53857	0				3.53857	0
	3.54654	0				3.54654	0
	3.55452	0				3.55452	0
	3.56252	0				3.56252	0
	3.57054	0				3.57054	0
	3.57858	0				3.57858	0
	3.58664	0				3.58664	0
	3.59471	0				3.59471	0
	3.6028	0				3.6028	0
	3.61091	0				3.61091	0
	3.61904	0				3.61904	0
	3.62719	0				3.62719	0
	3.63536	0				3.63536	0
	3.64354	0				3.64354	0
	3.65174	0				3.65174	0
	3.65996	0				3.65996	0
	3.6682	0				3.6682	0
	3.67646	0				3.67646	0
	3.68473	0				3.68473	0
	3.69303	0				3.69303	0
	3.70134	0				3.70134	0
	3.70968	0				3.70968	0
	3.71803	0				3.71803	0
	3.7264	0				3.7264	0
	3.73479	0				3.73479	0
	3.74319	0				3.74319	0
	3.75162	0				3.75162	0
	3.76006	0				3.76006	0
	3.76853	0				3.76853	0
	3.77701	0				3.77701	0
	3.78552	0				3.78552	0
	3.79404	0				3.79404	0
	3.80258	0				3.80258	0
	3.81114	0				3.81114	0
	3.81972	0				3.81972	0
	3.82832	0				3.82832	0
	3.83693	0				3.83693	0
	3.84557	0				3.84557	0
	3.85423	0				3.85423	0
	3.86291	0				3.86291	0
	3.8716	0				3.8716	0
	3.88032	0				3.88032	0
	3.88905	0				3.88905	0
	3.89781	0				3.89781	0
	3.90658	0				3.90658	0
	3.91538	0				3.91538	0
	3.92419	0				3.92419	0
	3.93302	0				3.93302	0
	3.94188	0				3.94188	0
	3.95075	0				3.95075	0
	3.95964	0				3.95964	0
	3.96856	0				3.96856	1
	3.97749	0				3.97749	0
	3.98645	0				3.98645	0
	3.99542	0				3.99542	0
	4.00441	0				4.00441	0
	4.01343	0				4.01343	0
	4.02246	0				4.02246	0
	4.03152	0				4.03152	0
	4.04059	0				4.04059	0
	4.04969	0				4.04969	0
	4.05881	0				4.05881	0
	4.06794	0				4.06794	0
	4.0771	0				4.0771	0
	4.08628	0				4.08628	0
	4.09548	0				4.09548	0
	4.1047	0				4.1047	0
	4.11394	0				4.11394	0
	4.1232	0				4.1232	0
	4.13248	0				4.13248	0
	4.14178	0				4.14178	0
	4.15111	0				4.15111	0
	4.16045	0				4.16045	0
	4.16982	0				4.16982	0
	4.17921	0				4.17921	0
	4.18861	0				4.18861	0
	4.19804	0				4.19804	0
	4.20749	0				4.20749	0
	4.21697	0				4.21697	0
	4.22646	0				4.22646	0
	4.23597	0				4.23597	0
	4.24551	0				4.24551	0
	4.25507	0				4.25507	0
	4.26464	0				4.26464	0
	4.27424	0				4.27424	0
	4.28387	0				4.28387	0
	4.29351	0				4.29351	0
	4.30318	0				4.30318	0
	4.31286	0				4.31286	0
	4.32257	0				4.32257	0
	4.3323	0				4.3323	0
	4.34205	0				4.34205	0
	4.35183	0				4.35183	0
	4.36163	0				4.36163	0
	4.37144	0				4.37144	0
	4.38129	0				4.38129	0
	4.39115	0				4.39115	0
	4.40103	0				4.40103	0
	4.41094	0				4.41094	0
	4.42087	0				4.42087	0
	4.43082	0				4.43082	0
	4.4408	0				4.4408	0
	4.45079	0				4.45079	0
	4.46081	0				4.46081	0
	4.47086	0				4.47086	0
	4.48092	0				4.48092	0
	4.49101	0				4.49101	0
	4.50112	0				4.50112	0
	4.51125	0				4.51125	0
	4.52141	0				4.52141	0
	4.53158	0				4.53158	0
	4.54178	0				4.54178	0
	4.55201	0				4.55201	0
	4.56226	0				4.56226	0
	4.57253	0				4.57253	0
	4.58282	0				4.58282	0
	4.59314	0				4.59314	0
	4.60348	0				4.60348	0
	4.61384	0				4.61384	0
	4.62423	0				4.62423	0
	4.63464	0				4.63464	0
	4.64507	0				4.64507	0
	4.65553	0				4.65553	0
	4.66601	0				4.66601	0
	4.67651	0				4.67651	0
	4.68704	0				4.68704	0
	4.69759	0				4.69759	0
	4.70816	0				4.70816	0
	4.71876	0				4.71876	0
	4.72939	0				4.72939	0
	4.74003	0				4.74003	0
	4.7507	0				4.7507	0
	4.7614	0				4.7614	0
	4.77212	0				4.77212	0
	4.78286	1				4.78286	0
	4.79363	0				4.79363	0
	4.80442	0				4.80442	0
	4.81523	0				4.81523	0
	4.82607	0				4.82607	0
	4.83694	0				4.83694	0
	4.84782	0				4.84782	0
	4.85874	0				4.85874	0
	4.86968	0				4.86968	0
	4.88064	0				4.88064	0
	4.89162	0				4.89162	0
	4.90264	0				4.90264	0
	4.91367	0				4.91367	0
	4.92473	0				4.92473	0
	4.93582	0				4.93582	0
	4.94693	0				4.94693	0
	4.95807	0				4.95807	0
	4.96923	0				4.96923	0
	4.98042	0				4.98042	0
	4.99163	0				4.99163	0
	5.00286	0				5.00286	0
	5.01413	0				5.01413	0
	5.02541	0				5.02541	0
	5.03673	0				5.03673	0
	5.04807	0				5.04807	0
	5.05943	0				5.05943	0
	5.07082	0				5.07082	0
	5.08223	0				5.08223	0
	5.09368	0				5.09368	0
	5.10514	0				5.10514	0
	5.11663	0				5.11663	0
	5.12815	0				5.12815	0
	5.1397	0				5.1397	0
	5.15127	0				5.15127	0
	5.16286	0				5.16286	0
	5.17449	0				5.17449	0
	5.18613	0				5.18613	0
	5.19781	0				5.19781	0
	5.20951	0				5.20951	0
	5.22124	0				5.22124	0
	5.23299	0				5.23299	0
	5.24477	0				5.24477	0
	5.25658	0				5.25658	0
	5.26841	0				5.26841	0
	5.28027	0				5.28027	0
	5.29216	0				5.29216	0
	5.30407	0				5.30407	0
	5.31601	0				5.31601	0
	5.32798	0				5.32798	0
	5.33997	0				5.33997	0
	5.35199	0				5.35199	0
	5.36404	0				5.36404	0
	5.37612	0				5.37612	0
	5.38822	0				5.38822	0
	5.40035	0				5.40035	0
	5.41251	0				5.41251	0
	5.42469	0				5.42469	0
	5.4369	0				5.4369	0
	5.44914	0				5.44914	0
	5.46141	0				5.46141	0
	5.4737	0				5.4737	0
	5.48603	0				5.48603	0
	5.49838	0				5.49838	0
	5.51075	0				5.51075	0
	5.52316	0				5.52316	0
	5.53559	0				5.53559	0
	5.54805	0				5.54805	0
	5.56054	0				5.56054	0
	5.57306	0				5.57306	0
	5.58561	0				5.58561	0
	5.59818	0				5.59818	0
	5.61078	0				5.61078	0
	5.62341	0				5.62341	0
	5.63607	0				5.63607	0
	5.64876	0				5.64876	0
	5.66148	0				5.66148	0
	5.67422	0				5.67422	0
	5.68699	0				5.68699	0
	5.6998	0				5.6998	0
	5.71263	0				5.71263	0
	5.72549	0				5.72549	0
	5.73838	0				5.73838	0
	5.75129	0				5.75129	0
	5.76424	0				5.76424	0
	5.77722	0				5.77722	0
	5.79022	0				5.79022	0
	5.80326	0				5.80326	0
	5.81632	0				5.81632	0
	5.82942	0				5.82942	0
	5.84254	0				5.84254	0
	5.85569	0				5.85569	0
	5.86887	0				5.86887	0
	5.88208	0				5.88208	0
	5.89533	0				5.89533	0
	5.9086	0				5.9086	0
	5.9219	0				5.9219	0
	5.93523	0				5.93523	0
	5.94859	0				5.94859	0
	5.96198	0				5.96198	0
	5.9754	0				5.9754	0
	5.98885	0				5.98885	0
	6.00234	0				6.00234	0
	6.01585	0				6.01585	0
	6.02939	0				6.02939	0
	6.04296	0				6.04296	0
	6.05657	0				6.05657	0
	6.0702	0				6.0702	0
	6.08387	0				6.08387	0
	6.09756	0				6.09756	0
	6.11129	0				6.11129	0
	6.12505	0				6.12505	0
	6.13883	0				6.13883	0
	6.15265	0				6.15265	0
	6.1665	0				6.1665	0
	6.18039	0				6.18039	0
	6.1943	0				6.1943	0
	6.20824	0				6.20824	0
	6.22222	0				6.22222	0
	6.23623	0				6.23623	0
	6.25027	0				6.25027	0
	6.26434	0				6.26434	0
	6.27844	0				6.27844	0
	6.29257	0				6.29257	0
	6.30674	0				6.30674	0
	6.32093	0				6.32093	0
	6.33516	0				6.33516	0
	6.34942	0				6.34942	0
	6.36372	0				6.36372	0
	6.37804	0				6.37804	0
	6.3924	0				6.3924	0
	6.40679	0				6.40679	0
	6.42121	0				6.42121	0
	6.43567	0				6.43567	0
	6.45016	0				6.45016	0
	6.46468	0				6.46468	0
	6.47923	0				6.47923	0
	6.49382	0				6.49382	0
	6.50843	0				6.50843	0
	6.52309	0				6.52309	0
	6.53777	0				6.53777	0
	6.55249	0				6.55249	0
	6.56724	0				6.56724	0
	6.58202	0				6.58202	0
	6.59684	0				6.59684	0
	6.61169	0				6.61169	0
	6.62657	0				6.62657	0
	6.64149	0				6.64149	0
	6.65644	0				6.65644	0
	6.67143	0				6.67143	0
	6.68645	0				6.68645	0
	6.7015	0				6.7015	0
	6.71658	0				6.71658	0
	6.7317	0				6.7317	0
	6.74686	0				6.74686	0
	6.76205	0				6.76205	0
	6.77727	0				6.77727	0
	6.79253	0				6.79253	0
	6.80782	0				6.80782	0
	6.82314	0				6.82314	0
	6.8385	0				6.8385	0
	6.8539	0				6.8539	0
	6.86932	0				6.86932	0
	6.88479	0				6.88479	0
	6.90029	0				6.90029	0
	6.91582	0				6.91582	0
	6.93139	0				6.93139	0
	6.94699	0				6.94699	0
	6.96263	0				6.96263	0
	6.97831	0				6.97831	0
	6.99402	0				6.99402	0
	7.00976	0				7.00976	0
	7.02554	0				7.02554	0
	7.04136	0				7.04136	0
	7.05721	0				7.05721	0
	7.07309	0				7.07309	0
	7.08902	0				7.08902	0
	7.10497	0				7.10497	0
	7.12097	0				7.12097	0
	7.137	0				7.137	0
	7.15307	0				7.15307	0
	7.16917	0				7.16917	0
	7.18531	0				7.18531	0
	7.20148	0				7.20148	0
	7.21769	0				7.21769	0
	7.23394	0				7.23394	0
	7.25023	0				7.25023	0
	7.26655	0				7.26655	0
	7.28291	0				7.28291	0
	7.2993	0				7.2993	0
	7.31573	0				7.31573	0
	7.3322	0				7.3322	0
	7.34871	0				7.34871	0
	7.36525	0				7.36525	0
	7.38183	0				7.38183	0
	7.39845	0				7.39845	0
	7.4151	0				7.4151	0
	7.4318	0				7.4318	0
	7.44853	0				7.44853	0
	7.46529	0				7.46529	0
	7.4821	0				7.4821	0
	7.49894	0				7.49894	0
	7.51582	0				7.51582	0
	7.53274	0				7.53274	0
	7.5497	0				7.5497	0
	7.5667	0				7.5667	0
	7.58373	0				7.58373	0
	7.6008	0				7.6008	0
	7.61791	0				7.61791	0
	7.63506	0				7.63506	0
	7.65225	0				7.65225	0
	7.66947	0				7.66947	0
	7.68674	0				7.68674	0
	7.70404	0				7.70404	0
	7.72139	0				7.72139	0
	7.73877	0				7.73877	0
	7.75619	0				7.75619	0
	7.77365	0				7.77365	0
	7.79115	0				7.79115	0
	7.80869	0				7.80869	0
	7.82627	0				7.82627	0
	7.84389	0				7.84389	0
	7.86154	0				7.86154	0
	7.87924	0				7.87924	0
	7.89698	0				7.89698	0
	7.91476	0				7.91476	0
	7.93257	0				7.93257	0
	7.95043	0				7.95043	0
	7.96833	0				7.96833	0
	7.98627	0				7.98627	0
	8.00424	0				8.00424	0
	8.02226	0				8.02226	0
	8.04032	0				8.04032	0
	8.05842	0				8.05842	0
	8.07656	0				8.07656	1
	8.09474	0				8.09474	0
	8.11297	0				8.11297	0
	8.13123	0				8.13123	0
	8.14953	0				8.14953	0
	8.16788	0				8.16788	0
	8.18627	0				8.18627	0
	8.2047	0				8.2047	0
	8.22317	0				8.22317	0
	8.24168	0				8.24168	0
	8.26023	0				8.26023	0
	8.27883	0				8.27883	0
	8.29746	0				8.29746	0
	8.31614	0				8.31614	0
	8.33486	0				8.33486	0
	8.35363	0				8.35363	0
	8.37243	0				8.37243	0
	8.39128	0				8.39128	0
	8.41017	0				8.41017	0
	8.4291	0				8.4291	0
	8.44808	0				8.44808	0
	8.46709	0				8.46709	0
	8.48615	0				8.48615	0
	8.50526	0				8.50526	0
	8.5244	0				8.5244	0
	8.54359	1				8.54359	0
	8.56283	0				8.56283	1
	8.5821	1				8.5821	0
	8.60142	0				8.60142	0
	8.62079	0				8.62079	0
	8.64019	0				8.64019	1
	8.65964	0				8.65964	0
	8.67914	0				8.67914	0
	8.69868	0				8.69868	0
	8.71826	0				8.71826	0
	8.73788	0				8.73788	0
	8.75755	0				8.75755	0
	8.77727	0				8.77727	0
	8.79703	0				8.79703	0
	8.81683	0				8.81683	0
	8.83668	0				8.83668	0
	8.85657	0				8.85657	0
	8.87651	0				8.87651	0
	8.89649	0				8.89649	0
	8.91652	0				8.91652	0
	8.93659	0				8.93659	0
	8.95671	0				8.95671	0
	8.97687	0				8.97687	0
	8.99708	0				8.99708	0
	9.01733	0				9.01733	0
	9.03763	0				9.03763	0
	9.05798	0				9.05798	0
	9.07837	1				9.07837	0
	9.09881	0				9.09881	0
	9.11929	0				9.11929	0
	9.13982	0				9.13982	0
	9.16039	0				9.16039	0
	9.18101	0				9.18101	0
	9.20168	0				9.20168	0
	9.2224	0				9.2224	0
	9.24316	0				9.24316	0
	9.26396	0				9.26396	0
	9.28482	0				9.28482	0
	9.30572	0				9.30572	0
	9.32667	0				9.32667	0
	9.34766	0				9.34766	0
	9.36871	0				9.36871	0
	9.3898	0				9.3898	0
	9.41094	0				9.41094	0
	9.43212	0				9.43212	0
	9.45335	0				9.45335	0
	9.47464	0				9.47464	0
	9.49596	0				9.49596	0
	9.51734	0				9.51734	0
	9.53877	0				9.53877	0
	9.56024	0				9.56024	0
	9.58176	0				9.58176	0
	9.60333	0				9.60333	0
	9.62495	0				9.62495	0
	9.64662	0				9.64662	0
	9.66833	0				9.66833	0
	9.6901	0				9.6901	0
	9.71191	0				9.71191	0
	9.73377	0				9.73377	0
	9.75569	0				9.75569	0
	9.77765	0				9.77765	0
	9.79966	0				9.79966	0
	9.82172	0				9.82172	0
	9.84383	0				9.84383	0
	9.86599	0				9.86599	0
	9.8882	0				9.8882	0
	9.91046	0				9.91046	0
	9.93277	0				9.93277	0
	9.95513	0				9.95513	0
	9.97754	0				9.97754	0
	10	0				10	0
	10.0225	0				10.0225	0
	10.0451	0				10.0451	0
	10.0677	0				10.0677	0
	10.0904	0				10.0904	0
	10.1131	0				10.1131	0
	10.1358	0				10.1358	0
	10.1586	0				10.1586	0
	10.1815	1				10.1815	0
	10.2044	0				10.2044	0
	10.2274	0				10.2274	0
	10.2504	0				10.2504	0
	10.2735	0				10.2735	0
	10.2966	0				10.2966	0
	10.3198	0				10.3198	0
	10.343	0				10.343	0
	10.3663	0				10.3663	0
	10.3897	0				10.3897	0
	10.4131	0				10.4131	0
	10.4365	0				10.4365	0
	10.46	0				10.46	0
	10.4835	0				10.4835	0
	10.5071	1				10.5071	0
	10.5308	0				10.5308	0
	10.5545	0				10.5545	0
	10.5783	0				10.5783	0
	10.6021	0				10.6021	0
	10.6259	0				10.6259	0
	10.6499	0				10.6499	0
	10.6738	0				10.6738	0
	10.6979	0				10.6979	0
	10.7219	0				10.7219	0
	10.7461	0				10.7461	0
	10.7703	0				10.7703	0
	10.7945	0				10.7945	0
	10.8188	0				10.8188	0
	10.8432	0				10.8432	0
	10.8676	0				10.8676	0
	10.892	0				10.892	0
	10.9166	0				10.9166	0
	10.9411	0				10.9411	0
	10.9658	0				10.9658	0
	10.9905	0				10.9905	0
	11.0152	0				11.0152	0
	11.04	0				11.04	0
	11.0648	0				11.0648	0
	11.0898	0				11.0898	0
	11.1147	0				11.1147	0
	11.1397	0				11.1397	0
	11.1648	0				11.1648	0
	11.1899	0				11.1899	0
	11.2151	0				11.2151	0
	11.2404	0				11.2404	0
	11.2657	0				11.2657	0
	11.2911	0				11.2911	0
	11.3165	0				11.3165	0
	11.3419	0				11.3419	0
	11.3675	0				11.3675	0
	11.3931	0				11.3931	0
	11.4187	0				11.4187	0
	11.4444	0				11.4444	0
	11.4702	0				11.4702	0
	11.496	0				11.496	0
	11.5219	0				11.5219	0
	11.5478	0				11.5478	0
	11.5738	1				11.5738	0
	11.5999	0				11.5999	0
	11.626	0				11.626	0
	11.6522	0				11.6522	0
	11.6784	0				11.6784	0
	11.7047	0				11.7047	0
	11.731	0				11.731	0
	11.7574	0				11.7574	0
	11.7839	0				11.7839	0
	11.8104	0				11.8104	0
	11.837	0				11.837	0
	11.8637	0				11.8637	0
	11.8904	0				11.8904	0
	11.9171	0				11.9171	0
	11.944	0				11.944	0
	11.9709	0				11.9709	0
	11.9978	1				11.9978	0
	12.0248	1				12.0248	0
	12.0519	0				12.0519	0
	12.079	0				12.079	0
	12.1062	0				12.1062	0
	12.1335	0				12.1335	0
	12.1608	0				12.1608	0
	12.1881	0				12.1881	0
	12.2156	0				12.2156	0
	12.2431	0				12.2431	0
	12.2706	0				12.2706	0
	12.2983	0				12.2983	0
	12.3259	0				12.3259	0
	12.3537	0				12.3537	0
	12.3815	0				12.3815	0
	12.4094	0				12.4094	0
	12.4373	0				12.4373	0
	12.4653	0				12.4653	0
	12.4934	0				12.4934	0
	12.5215	0				12.5215	0
	12.5497	0				12.5497	0
	12.5779	0				12.5779	0
	12.6063	0				12.6063	1
	12.6346	0				12.6346	0
	12.6631	0				12.6631	0
	12.6916	0				12.6916	0
	12.7201	0				12.7201	0
	12.7488	0				12.7488	0
	12.7775	0				12.7775	0
	12.8062	0				12.8062	0
	12.8351	0				12.8351	0
	12.864	0				12.864	0
	12.8929	1				12.8929	0
	12.922	0				12.922	0
	12.951	0				12.951	0
	12.9802	0				12.9802	0
	13.0094	0				13.0094	0
	13.0387	0				13.0387	0
	13.0681	0				13.0681	0
	13.0975	0				13.0975	0
	13.127	0				13.127	0
	13.1565	0				13.1565	0
	13.1861	0				13.1861	0
	13.2158	0				13.2158	0
	13.2456	0				13.2456	0
	13.2754	0				13.2754	0
	13.3053	1				13.3053	0
	13.3352	0				13.3352	0
	13.3652	0				13.3652	0
	13.3953	0				13.3953	0
	13.4255	0				13.4255	0
	13.4557	0				13.4557	0
	13.486	1				13.486	0
	13.5163	0				13.5163	0
	13.5468	0				13.5468	0
	13.5773	0				13.5773	0
	13.6078	0				13.6078	0
	13.6385	0				13.6385	0
	13.6692	0				13.6692	0
	13.6999	1				13.6999	0
	13.7308	1				13.7308	0
	13.7617	0				13.7617	0
	13.7927	0				13.7927	0
	13.8237	0				13.8237	0
	13.8548	0				13.8548	0
	13.886	0				13.886	0
	13.9173	0				13.9173	0
	13.9486	0				13.9486	0
	13.98	0				13.98	0
	14.0115	0				14.0115	0
	14.043	0				14.043	0
	14.0746	0				14.0746	0
	14.1063	0				14.1063	0
	14.1381	1				14.1381	0
	14.1699	0				14.1699	0
	14.2018	0				14.2018	0
	14.2338	0				14.2338	0
	14.2658	0				14.2658	0
	14.2979	0				14.2979	0
	14.3301	1				14.3301	0
	14.3624	0				14.3624	0
	14.3947	1				14.3947	0
	14.4271	0				14.4271	0
	14.4596	0				14.4596	0
	14.4921	0				14.4921	0
	14.5248	0				14.5248	0
	14.5575	1				14.5575	1
	14.5902	0				14.5902	1
	14.6231	0				14.6231	0
	14.656	0				14.656	0
	14.689	0				14.689	1
	14.7221	0				14.7221	0
	14.7552	0				14.7552	0
	14.7884	0				14.7884	0
	14.8217	0				14.8217	0
	14.8551	0				14.8551	0
	14.8885	0				14.8885	0
	14.922	0				14.922	0
	14.9556	0				14.9556	0
	14.9893	1				14.9893	0
	15.023	0				15.023	0
	15.0569	0				15.0569	0
	15.0908	0				15.0908	0
	15.1247	0				15.1247	0
	15.1588	0				15.1588	0
	15.1929	0				15.1929	0
	15.2271	0				15.2271	0
	15.2614	1				15.2614	0
	15.2957	0				15.2957	0
	15.3302	0				15.3302	0
	15.3647	0				15.3647	0
	15.3993	0				15.3993	0
	15.4339	1				15.4339	0
	15.4687	0				15.4687	0
	15.5035	0				15.5035	0
	15.5384	0				15.5384	0
	15.5734	0				15.5734	0
	15.6084	0				15.6084	0
	15.6436	0				15.6436	0
	15.6788	1				15.6788	0
	15.7141	0				15.7141	0
	15.7495	0				15.7495	0
	15.7849	0				15.7849	0
	15.8204	0				15.8204	0
	15.8561	0				15.8561	0
	15.8918	0				15.8918	0
	15.9275	1				15.9275	0
	15.9634	0				15.9634	0
	15.9993	0				15.9993	0
	16.0353	0				16.0353	0
	16.0714	0				16.0714	0
	16.1076	0				16.1076	0
	16.1439	1				16.1439	0
	16.1802	0				16.1802	0
	16.2166	1				16.2166	0
	16.2531	0				16.2531	0
	16.2897	0				16.2897	0
	16.3264	0				16.3264	0
	16.3632	1				16.3632	0
	16.4	0				16.4	0
	16.4369	0				16.4369	0
	16.4739	0				16.4739	0
	16.511	0				16.511	0
	16.5482	1				16.5482	0
	16.5854	0				16.5854	1
	16.6228	0				16.6228	1
	16.6602	0				16.6602	0
	16.6977	0				16.6977	0
	16.7353	0				16.7353	0
	16.7729	0				16.7729	0
	16.8107	0				16.8107	0
	16.8485	1				16.8485	0
	16.8865	0				16.8865	1
	16.9245	1				16.9245	0
	16.9626	0				16.9626	0
	17.0008	1				17.0008	0
	17.039	0				17.039	0
	17.0774	0				17.0774	0
	17.1158	0				17.1158	0
	17.1544	0				17.1544	0
	17.193	0				17.193	0
	17.2317	0				17.2317	0
	17.2705	0				17.2705	0
	17.3094	0				17.3094	0
	17.3483	0				17.3483	0
	17.3874	1				17.3874	0
	17.4265	1				17.4265	0
	17.4658	0				17.4658	0
	17.5051	0				17.5051	0
	17.5445	0				17.5445	0
	17.584	0				17.584	0
	17.6236	0				17.6236	0
	17.6632	0				17.6632	0
	17.703	0				17.703	0
	17.7429	0				17.7429	0
	17.7828	0				17.7828	0
	17.8228	0				17.8228	0
	17.8629	1				17.8629	0
	17.9032	0				17.9032	0
	17.9435	0				17.9435	0
	17.9839	0				17.9839	0
	18.0243	0				18.0243	0
	18.0649	0				18.0649	0
	18.1056	0				18.1056	0
	18.1463	0				18.1463	0
	18.1872	0				18.1872	0
	18.2281	0				18.2281	0
	18.2692	0				18.2692	0
	18.3103	0				18.3103	0
	18.3515	0				18.3515	0
	18.3928	0				18.3928	0
	18.4342	0				18.4342	1
	18.4757	0				18.4757	0
	18.5173	0				18.5173	0
	18.559	1				18.559	0
	18.6008	0				18.6008	0
	18.6427	0				18.6427	0
	18.6846	0				18.6846	0
	18.7267	0				18.7267	0
	18.7688	1				18.7688	0
	18.8111	0				18.8111	0
	18.8534	0				18.8534	0
	18.8959	0				18.8959	0
	18.9384	0				18.9384	0
	18.9811	0				18.9811	0
	19.0238	0				19.0238	0
	19.0666	0				19.0666	0
	19.1095	0				19.1095	0
	19.1525	0				19.1525	0
	19.1957	0				19.1957	0
	19.2389	0				19.2389	0
	19.2822	1				19.2822	0
	19.3256	0				19.3256	0
	19.3691	0				19.3691	0
	19.4127	0				19.4127	0
	19.4564	0				19.4564	0
	19.5002	2				19.5002	0
	19.5441	0				19.5441	0
	19.5881	1				19.5881	0
	19.6322	0				19.6322	0
	19.6764	0				19.6764	0
	19.7207	1				19.7207	0
	19.7651	0				19.7651	0
	19.8096	0				19.8096	0
	19.8542	0				19.8542	0
	19.8989	0				19.8989	0
	19.9437	0				19.9437	0
	19.9885	0				19.9885	0
	20.0335	0				20.0335	0
	20.0786	0				20.0786	0
	20.1238	0				20.1238	0
	20.1691	0				20.1691	0
	20.2145	0				20.2145	0
	20.2601	0				20.2601	0
	20.3057	0				20.3057	0
	20.3514	0				20.3514	0
	20.3972	0				20.3972	0
	20.4431	0				20.4431	0
	20.4891	0				20.4891	0
	20.5353	1				20.5353	0
	20.5815	0				20.5815	0
	20.6278	0				20.6278	0
	20.6742	0				20.6742	0
	20.7208	0				20.7208	0
	20.7674	0				20.7674	0
	20.8142	0				20.8142	0
	20.861	0				20.861	2
	20.908	0				20.908	0
	20.9551	1				20.9551	0
	21.0022	0				21.0022	0
	21.0495	0				21.0495	0
	21.0969	1				21.0969	0
	21.1444	0				21.1444	0
	21.192	0				21.192	0
	21.2397	0				21.2397	0
	21.2875	0				21.2875	1
	21.3354	0				21.3354	0
	21.3835	0				21.3835	0
	21.4316	0				21.4316	0
	21.4799	0				21.4799	1
	21.5282	0				21.5282	0
	21.5767	0				21.5767	0
	21.6252	0				21.6252	0
	21.6739	0				21.6739	0
	21.7227	0				21.7227	0
	21.7716	0				21.7716	1
	21.8206	0				21.8206	0
	21.8697	0				21.8697	0
	21.919	0				21.919	0
	21.9683	0				21.9683	0
	22.0178	1				22.0178	0
	22.0673	0				22.0673	1
	22.117	0				22.117	0
	22.1668	0				22.1668	0
	22.2167	1				22.2167	0
	22.2667	0				22.2667	0
	22.3168	0				22.3168	1
	22.3671	0				22.3671	0
	22.4174	0				22.4174	1
	22.4679	0				22.4679	0
	22.5185	0				22.5185	0
	22.5692	0				22.5692	0
	22.62	0				22.62	0
	22.6709	0				22.6709	0
	22.7219	1				22.7219	0
	22.7731	0				22.7731	0
	22.8244	0				22.8244	0
	22.8757	0				22.8757	0
	22.9272	0				22.9272	0
	22.9788	0				22.9788	0
	23.0306	1				23.0306	1
	23.0824	0				23.0824	0
	23.1344	1				23.1344	0
	23.1865	1				23.1865	0
	23.2387	0				23.2387	0
	23.291	0				23.291	0
	23.3434	0				23.3434	0
	23.3959	0				23.3959	1
	23.4486	1				23.4486	0
	23.5014	0				23.5014	0
	23.5543	0				23.5543	0
	23.6073	0				23.6073	1
	23.6605	0				23.6605	0
	23.7137	1				23.7137	0
	23.7671	0				23.7671	1
	23.8206	0				23.8206	0
	23.8742	0				23.8742	0
	23.928	0				23.928	0
	23.9819	1				23.9819	0
	24.0358	0				24.0358	1
	24.09	0				24.09	0
	24.1442	0				24.1442	1
	24.1985	2				24.1985	1
	24.253	0				24.253	0
	24.3076	0				24.3076	0
	24.3623	0				24.3623	0
	24.4172	1				24.4172	0
	24.4721	0				24.4721	0
	24.5272	0				24.5272	0
	24.5824	1				24.5824	0
	24.6378	2				24.6378	0
	24.6932	2				24.6932	0
	24.7488	0				24.7488	0
	24.8045	0				24.8045	0
	24.8604	0				24.8604	0
	24.9163	0				24.9163	0
	24.9724	0				24.9724	0
	25.0287	0				25.0287	0
	25.085	0				25.085	0
	25.1415	1				25.1415	0
	25.1981	0				25.1981	0
	25.2548	0				25.2548	0
	25.3116	1				25.3116	1
	25.3686	0				25.3686	0
	25.4257	1				25.4257	0
	25.483	0				25.483	0
	25.5403	0				25.5403	0
	25.5978	1				25.5978	0
	25.6555	0				25.6555	0
	25.7132	0				25.7132	0
	25.7711	0				25.7711	0
	25.8291	1				25.8291	0
	25.8873	1				25.8873	0
	25.9455	2				25.9455	1
	26.0039	0				26.0039	0
	26.0625	1				26.0625	0
	26.1211	0				26.1211	0
	26.1799	1				26.1799	0
	26.2389	0				26.2389	0
	26.2979	0				26.2979	0
	26.3571	0				26.3571	0
	26.4165	1				26.4165	0
	26.476	0				26.476	0
	26.5356	1				26.5356	0
	26.5953	1				26.5953	0
	26.6552	0				26.6552	1
	26.7152	0				26.7152	0
	26.7753	1				26.7753	0
	26.8356	1				26.8356	0
	26.896	0				26.896	0
	26.9565	1				26.9565	0
	27.0172	1				27.0172	0
	27.078	0				27.078	0
	27.139	2				27.139	0
	27.2001	0				27.2001	0
	27.2613	0				27.2613	0
	27.3227	1				27.3227	1
	27.3842	0				27.3842	0
	27.4458	0				27.4458	0
	27.5076	1				27.5076	0
	27.5696	0				27.5696	1
	27.6316	1				27.6316	1
	27.6938	0				27.6938	0
	27.7562	1				27.7562	0
	27.8186	0				27.8186	0
	27.8813	0				27.8813	1
	27.944	0				27.944	0
	28.0069	0				28.0069	0
	28.07	0				28.07	1
	28.1332	0				28.1332	1
	28.1965	0				28.1965	0
	28.26	0				28.26	0
	28.3236	0				28.3236	0
	28.3874	0				28.3874	0
	28.4513	0				28.4513	0
	28.5153	0				28.5153	0
	28.5795	0				28.5795	0
	28.6438	0				28.6438	0
	28.7083	0				28.7083	0
	28.7729	1				28.7729	0
	28.8377	0				28.8377	0
	28.9026	0				28.9026	1
	28.9677	0				28.9677	0
	29.0329	1				29.0329	0
	29.0983	0				29.0983	0
	29.1638	0				29.1638	1
	29.2294	1				29.2294	0
	29.2952	0				29.2952	0
	29.3612	0				29.3612	0
	29.4273	0				29.4273	0
	29.4935	0				29.4935	1
	29.5599	0				29.5599	0
	29.6265	0				29.6265	0
	29.6931	1				29.6931	1
	29.76	0				29.76	0
	29.827	0				29.827	0
	29.8941	0				29.8941	0
	29.9614	0				29.9614	1
	30.0289	0				30.0289	0
	30.0965	1				30.0965	0
	30.1642	1				30.1642	0
	30.2321	0				30.2321	0
	30.3002	1				30.3002	0
	30.3684	0				30.3684	1
	30.4368	2				30.4368	0
	30.5053	0				30.5053	0
	30.574	2				30.574	0
	30.6428	0				30.6428	0
	30.7118	1				30.7118	0
	30.7809	0				30.7809	0
	30.8502	1				30.8502	0
	30.9196	0				30.9196	0
	30.9892	0				30.9892	0
	31.059	0				31.059	0
	31.1289	0				31.1289	0
	31.199	0				31.199	0
	31.2692	2				31.2692	0
	31.3396	0				31.3396	0
	31.4102	0				31.4102	0
	31.4809	0				31.4809	0
	31.5517	0				31.5517	0
	31.6228	0				31.6228	0
	31.694	0				31.694	1
	31.7653	1				31.7653	0
	31.8368	0				31.8368	2
	31.9085	1				31.9085	0
	31.9803	0				31.9803	0
	32.0523	0				32.0523	0
	32.1245	2				32.1245	0
	32.1968	0				32.1968	0
	32.2693	1				32.2693	0
	32.3419	1				32.3419	0
	32.4147	1				32.4147	1
	32.4877	1				32.4877	0
	32.5608	2				32.5608	0
	32.6341	0				32.6341	0
	32.7076	1				32.7076	0
	32.7812	2				32.7812	0
	32.855	0				32.855	1
	32.929	0				32.929	0
	33.0031	1				33.0031	0
	33.0774	1				33.0774	1
	33.1519	0				33.1519	0
	33.2265	2				33.2265	0
	33.3013	0				33.3013	1
	33.3762	0				33.3762	0
	33.4514	1				33.4514	0
	33.5267	0				33.5267	0
	33.6022	0				33.6022	1
	33.6778	1				33.6778	0
	33.7536	1				33.7536	0
	33.8296	0				33.8296	0
	33.9058	0				33.9058	1
	33.9821	0				33.9821	0
	34.0586	1				34.0586	0
	34.1353	0				34.1353	0
	34.2121	1				34.2121	0
	34.2891	1				34.2891	0
	34.3663	2				34.3663	0
	34.4437	1				34.4437	1
	34.5212	0				34.5212	0
	34.5989	2				34.5989	0
	34.6768	0				34.6768	0
	34.7549	2				34.7549	1
	34.8331	0				34.8331	0
	34.9115	2				34.9115	0
	34.9901	0				34.9901	0
	35.0689	0				35.0689	0
	35.1478	3				35.1478	0
	35.2269	1				35.2269	0
	35.3062	1				35.3062	0
	35.3857	0				35.3857	0
	35.4654	2				35.4654	0
	35.5452	1				35.5452	0
	35.6252	1				35.6252	0
	35.7054	0				35.7054	0
	35.7858	1				35.7858	0
	35.8664	1				35.8664	0
	35.9471	0				35.9471	0
	36.028	0				36.028	0
	36.1091	2				36.1091	0
	36.1904	2				36.1904	0
	36.2719	1				36.2719	0
	36.3536	0				36.3536	0
	36.4354	2				36.4354	0
	36.5174	0				36.5174	0
	36.5996	1				36.5996	0
	36.682	1				36.682	1
	36.7646	0				36.7646	0
	36.8473	0				36.8473	0
	36.9303	0				36.9303	0
	37.0134	0				37.0134	0
	37.0968	1				37.0968	1
	37.1803	1				37.1803	0
	37.264	0				37.264	0
	37.3479	0				37.3479	0
	37.4319	0				37.4319	0
	37.5162	2				37.5162	0
	37.6006	1				37.6006	0
	37.6853	1				37.6853	0
	37.7701	1				37.7701	0
	37.8552	0				37.8552	0
	37.9404	2				37.9404	0
	38.0258	1				38.0258	0
	38.1114	1				38.1114	0
	38.1972	0				38.1972	1
	38.2832	0				38.2832	0
	38.3693	0				38.3693	0
	38.4557	0				38.4557	0
	38.5423	0				38.5423	0
	38.6291	1				38.6291	0
	38.716	1				38.716	0
	38.8032	0				38.8032	0
	38.8905	1				38.8905	0
	38.9781	1				38.9781	0
	39.0658	1				39.0658	0
	39.1538	2				39.1538	0
	39.2419	2				39.2419	0
	39.3302	0				39.3302	0
	39.4188	0				39.4188	0
	39.5075	1				39.5075	1
	39.5964	1				39.5964	2
	39.6856	0				39.6856	0
	39.7749	0				39.7749	0
	39.8645	1				39.8645	0
	39.9542	0				39.9542	0
	40.0441	0				40.0441	0
	40.1343	0				40.1343	0
	40.2246	1				40.2246	0
	40.3152	3				40.3152	0
	40.4059	1				40.4059	0
	40.4969	1				40.4969	0
	40.5881	0				40.5881	0
	40.6794	1				40.6794	0
	40.771	1				40.771	0
	40.8628	2				40.8628	0
	40.9548	0				40.9548	0
	41.047	1				41.047	0
	41.1394	0				41.1394	0
	41.232	0				41.232	0
	41.3248	1				41.3248	1
	41.4178	1				41.4178	0
	41.5111	1				41.5111	0
	41.6045	1				41.6045	0
	41.6982	1				41.6982	0
	41.7921	2				41.7921	1
	41.8861	0				41.8861	0
	41.9804	0				41.9804	0
	42.0749	0				42.0749	0
	42.1697	0				42.1697	0
	42.2646	0				42.2646	0
	42.3597	1				42.3597	0
	42.4551	1				42.4551	0
	42.5507	2				42.5507	0
	42.6464	0				42.6464	0
	42.7424	0				42.7424	0
	42.8387	1				42.8387	0
	42.9351	1				42.9351	0
	43.0318	1				43.0318	0
	43.1286	3				43.1286	0
	43.2257	1				43.2257	0
	43.323	1				43.323	0
	43.4205	1				43.4205	0
	43.5183	1				43.5183	0
	43.6163	1				43.6163	2
	43.7144	0				43.7144	0
	43.8129	0				43.8129	1
	43.9115	1				43.9115	0
	44.0103	1				44.0103	0
	44.1094	2				44.1094	0
	44.2087	0				44.2087	0
	44.3082	0				44.3082	0
	44.408	1				44.408	0
	44.5079	1				44.5079	0
	44.6081	0				44.6081	0
	44.7086	2				44.7086	0
	44.8092	2				44.8092	0
	44.9101	0				44.9101	0
	45.0112	2				45.0112	0
	45.1125	1				45.1125	1
	45.2141	4				45.2141	0
	45.3158	0				45.3158	0
	45.4178	1				45.4178	0
	45.5201	0				45.5201	0
	45.6226	1				45.6226	0
	45.7253	0				45.7253	0
	45.8282	1				45.8282	0
	45.9314	1				45.9314	2
	46.0348	0				46.0348	1
	46.1384	1				46.1384	0
	46.2423	1				46.2423	0
	46.3464	1				46.3464	0
	46.4507	1				46.4507	0
	46.5553	1				46.5553	0
	46.6601	0				46.6601	0
	46.7651	1				46.7651	0
	46.8704	0				46.8704	0
	46.9759	1				46.9759	0
	47.0816	1				47.0816	0
	47.1876	1				47.1876	0
	47.2939	2				47.2939	0
	47.4003	1				47.4003	0
	47.507	3				47.507	0
	47.614	1				47.614	0
	47.7212	1				47.7212	1
	47.8286	1				47.8286	0
	47.9363	1				47.9363	0
	48.0442	0				48.0442	0
	48.1523	0				48.1523	0
	48.2607	2				48.2607	0
	48.3694	2				48.3694	0
	48.4782	0				48.4782	0
	48.5874	1				48.5874	0
	48.6968	1				48.6968	0
	48.8064	1				48.8064	0
	48.9162	0				48.9162	0
	49.0264	2				49.0264	1
	49.1367	0				49.1367	0
	49.2473	0				49.2473	0
	49.3582	0				49.3582	0
	49.4693	1				49.4693	2
	49.5807	2				49.5807	0
	49.6923	0				49.6923	0
	49.8042	1				49.8042	0
	49.9163	2				49.9163	0
	50.0286	0				50.0286	0
	50.1413	0				50.1413	0
	50.2541	0				50.2541	0
	50.3673	1				50.3673	0
	50.4807	1				50.4807	0
	50.5943	0				50.5943	0
	50.7082	1				50.7082	0
	50.8223	0				50.8223	0
	50.9368	1				50.9368	0
	51.0514	0				51.0514	0
	51.1663	0				51.1663	0
	51.2815	2				51.2815	0
	51.397	0				51.397	1
	51.5127	0				51.5127	1
	51.6286	2				51.6286	0
	51.7449	1				51.7449	0
	51.8613	2				51.8613	1
	51.9781	1				51.9781	0
	52.0951	0				52.0951	0
	52.2124	1				52.2124	2
	52.3299	0				52.3299	0
	52.4477	1				52.4477	0
	52.5658	2				52.5658	1
	52.6841	2				52.6841	0
	52.8027	1				52.8027	1
	52.9216	2				52.9216	1
	53.0407	1				53.0407	0
	53.1601	1				53.1601	0
	53.2798	1				53.2798	0
	53.3997	2				53.3997	0
	53.5199	2				53.5199	0
	53.6404	2				53.6404	0
	53.7612	2				53.7612	0
	53.8822	0				53.8822	0
	54.0035	0				54.0035	0
	54.1251	2				54.1251	0
	54.2469	1				54.2469	0
	54.369	2				54.369	0
	54.4914	1				54.4914	0
	54.6141	1				54.6141	0
	54.737	0				54.737	0
	54.8603	0				54.8603	0
	54.9838	1				54.9838	0
	55.1075	3				55.1075	0
	55.2316	1				55.2316	0
	55.3559	1				55.3559	0
	55.4805	0				55.4805	0
	55.6054	0				55.6054	0
	55.7306	0				55.7306	0
	55.8561	0				55.8561	0
	55.9818	0				55.9818	0
	56.1078	1				56.1078	0
	56.2341	1				56.2341	0
	56.3607	0				56.3607	1
	56.4876	1				56.4876	0
	56.6148	2				56.6148	0
	56.7422	2				56.7422	0
	56.8699	0				56.8699	1
	56.998	1				56.998	0
	57.1263	1				57.1263	0
	57.2549	0				57.2549	0
	57.3838	1				57.3838	1
	57.5129	2				57.5129	0
	57.6424	1				57.6424	1
	57.7722	0				57.7722	1
	57.9022	2				57.9022	0
	58.0326	0				58.0326	0
	58.1632	1				58.1632	0
	58.2942	1				58.2942	0
	58.4254	4				58.4254	0
	58.5569	1				58.5569	0
	58.6887	0				58.6887	1
	58.8208	1				58.8208	0
	58.9533	2				58.9533	0
	59.086	1				59.086	0
	59.219	1				59.219	0
	59.3523	1				59.3523	1
	59.4859	1				59.4859	1
	59.6198	1				59.6198	0
	59.754	3				59.754	0
	59.8885	3				59.8885	0
	60.0234	0				60.0234	0
	60.1585	2				60.1585	0
	60.2939	1				60.2939	0
	60.4296	0				60.4296	0
	60.5657	2				60.5657	0
	60.702	1				60.702	0
	60.8387	0				60.8387	0
	60.9756	1				60.9756	0
	61.1129	1				61.1129	0
	61.2505	0				61.2505	0
	61.3883	2				61.3883	0
	61.5265	1				61.5265	0
	61.665	1				61.665	1
	61.8039	1				61.8039	0
	61.943	0				61.943	0
	62.0824	1				62.0824	0
	62.2222	2				62.2222	1
	62.3623	1				62.3623	0
	62.5027	1				62.5027	0
	62.6434	0				62.6434	1
	62.7844	3				62.7844	0
	62.9257	1				62.9257	0
	63.0674	2				63.0674	0
	63.2093	2				63.2093	0
	63.3516	1				63.3516	0
	63.4942	0				63.4942	0
	63.6372	1				63.6372	0
	63.7804	3				63.7804	0
	63.924	0				63.924	0
	64.0679	1				64.0679	0
	64.2121	1				64.2121	0
	64.3567	0				64.3567	0
	64.5016	1				64.5016	1
	64.6468	2				64.6468	0
	64.7923	5				64.7923	0
	64.9382	1				64.9382	0
	65.0843	5				65.0843	0
	65.2309	1				65.2309	0
	65.3777	1				65.3777	0
	65.5249	2				65.5249	1
	65.6724	1				65.6724	0
	65.8202	1				65.8202	0
	65.9684	0				65.9684	0
	66.1169	0				66.1169	0
	66.2657	1				66.2657	0
	66.4149	0				66.4149	0
	66.5644	0				66.5644	0
	66.7143	0				66.7143	0
	66.8645	3				66.8645	0
	67.015	1				67.015	0
	67.1658	2				67.1658	0
	67.317	0				67.317	0
	67.4686	3				67.4686	0
	67.6205	0				67.6205	1
	67.7727	0				67.7727	0
	67.9253	1				67.9253	0
	68.0782	3				68.0782	0
	68.2314	0				68.2314	0
	68.385	2				68.385	0
	68.539	0				68.539	1
	68.6932	3				68.6932	0
	68.8479	1				68.8479	0
	69.0029	2				69.0029	1
	69.1582	1				69.1582	0
	69.3139	2				69.3139	0
	69.4699	2				69.4699	1
	69.6263	0				69.6263	0
	69.7831	2				69.7831	0
	69.9402	2				69.9402	0
	70.0976	3				70.0976	0
	70.2554	0				70.2554	1
	70.4136	0				70.4136	0
	70.5721	0				70.5721	0
	70.7309	1				70.7309	0
	70.8902	1				70.8902	1
	71.0497	2				71.0497	0
	71.2097	2				71.2097	0
	71.37	1				71.37	0
	71.5307	1				71.5307	0
	71.6917	2				71.6917	0
	71.8531	4				71.8531	0
	72.0148	0				72.0148	0
	72.1769	5				72.1769	0
	72.3394	1				72.3394	0
	72.5023	4				72.5023	0
	72.6655	1				72.6655	0
	72.8291	0				72.8291	0
	72.993	1				72.993	0
	73.1573	1				73.1573	0
	73.322	1				73.322	0
	73.4871	1				73.4871	0
	73.6525	2				73.6525	0
	73.8183	1				73.8183	0
	73.9845	2				73.9845	1
	74.151	1				74.151	0
	74.318	2				74.318	1
	74.4853	1				74.4853	0
	74.6529	0				74.6529	0
	74.821	2				74.821	0
	74.9894	1				74.9894	0
	75.1582	2				75.1582	0
	75.3274	0				75.3274	0
	75.497	0				75.497	0
	75.667	2				75.667	0
	75.8373	1				75.8373	0
	76.008	1				76.008	1
	76.1791	6				76.1791	0
	76.3506	3				76.3506	0
	76.5225	1				76.5225	1
	76.6947	2				76.6947	0
	76.8674	1				76.8674	1
	77.0404	1				77.0404	0
	77.2139	0				77.2139	0
	77.3877	2				77.3877	2
	77.5619	1				77.5619	0
	77.7365	4				77.7365	0
	77.9115	0				77.9115	0
	78.0869	0				78.0869	3
	78.2627	1				78.2627	0
	78.4389	3				78.4389	0
	78.6154	1				78.6154	1
	78.7924	1				78.7924	1
	78.9698	1				78.9698	0
	79.1476	1				79.1476	0
	79.3257	2				79.3257	1
	79.5043	0				79.5043	0
	79.6833	0				79.6833	0
	79.8627	2				79.8627	0
	80.0424	4				80.0424	0
	80.2226	1				80.2226	0
	80.4032	1				80.4032	0
	80.5842	1				80.5842	0
	80.7656	0				80.7656	0
	80.9474	2				80.9474	0
	81.1297	3				81.1297	0
	81.3123	1				81.3123	0
	81.4953	0				81.4953	0
	81.6788	1				81.6788	1
	81.8627	1				81.8627	0
	82.047	5				82.047	2
	82.2317	1				82.2317	0
	82.4168	2				82.4168	0
	82.6023	1				82.6023	1
	82.7883	3				82.7883	0
	82.9746	0				82.9746	0
	83.1614	1				83.1614	0
	83.3486	2				83.3486	0
	83.5363	1				83.5363	1
	83.7243	1				83.7243	0
	83.9128	0				83.9128	0
	84.1017	3				84.1017	0
	84.291	1				84.291	0
	84.4808	1				84.4808	0
	84.6709	4				84.6709	0
	84.8615	3				84.8615	0
	85.0526	3				85.0526	1
	85.244	3				85.244	0
	85.4359	0				85.4359	0
	85.6283	2				85.6283	0
	85.821	1				85.821	0
	86.0142	1				86.0142	0
	86.2079	1				86.2079	0
	86.4019	6				86.4019	0
	86.5964	4				86.5964	0
	86.7914	0				86.7914	0
	86.9868	2				86.9868	0
	87.1826	1				87.1826	0
	87.3788	0				87.3788	0
	87.5755	3				87.5755	0
	87.7727	4				87.7727	0
	87.9703	3				87.9703	0
	88.1683	3				88.1683	0
	88.3668	2				88.3668	0
	88.5657	2				88.5657	0
[truncated: 2,101 more rows]

## Sheet: Figure 2c
Description
Linear data describing the flow cytometry experiments using the CR3022-PE detection method that characterized binding of antigen to ACE2-expressing cells.
The data are in sets of n=3 biological experiments.
	Median Fluorescence Intensity
Monomer	310	378	410
Monomer-Cy5	343	341	342

## Sheet: Figure 2d
Description
Linear data describing the flow cytometry experiments using the direct detection method that characterized binding of antigen to ACE2-expressing cells.
The data are representative sets of n=3 biological experiments.
PBS				Monomer-Cy5				DNA-VLP-Cy5				DNA-VLP-Cy5-30x
	Cell Binding [Fluorescence Intensity]	Count [Pre-normalization]			Cell Binding [Fluorescence Intensity]	Count [Pre-normalization]			Cell Binding [Fluorescence Intensity]	Count [Pre-normalization]			Cell Binding [Fluorescence Intensity]	Count [Pre-normalization]
	1	0			1	0			1	0			1	0
	1.00225	0			1.00225	0			1.00225	0			1.00225	0
	1.00451	0			1.00451	0			1.00451	0			1.00451	0
	1.00677	0			1.00677	0			1.00677	0			1.00677	0
	1.00904	0			1.00904	0			1.00904	0			1.00904	0
	1.01131	0			1.01131	0			1.01131	0			1.01131	0
	1.01358	0			1.01358	0			1.01358	0			1.01358	0
	1.01586	0			1.01586	0			1.01586	0			1.01586	0
	1.01815	0			1.01815	0			1.01815	0			1.01815	0
	1.02044	0			1.02044	0			1.02044	0			1.02044	0
	1.02274	0			1.02274	0			1.02274	0			1.02274	0
	1.02504	1			1.02504	0			1.02504	0			1.02504	0
	1.02735	0			1.02735	0			1.02735	0			1.02735	0
	1.02966	0			1.02966	0			1.02966	0			1.02966	0
	1.03198	2			1.03198	0			1.03198	0			1.03198	0
	1.0343	0			1.0343	0			1.0343	0			1.0343	0
	1.03663	2			1.03663	0			1.03663	0			1.03663	0
	1.03897	0			1.03897	0			1.03897	0			1.03897	0
	1.04131	0			1.04131	0			1.04131	0			1.04131	0
	1.04365	0			1.04365	0			1.04365	0			1.04365	0
	1.046	0			1.046	0			1.046	0			1.046	0
	1.04835	1			1.04835	0			1.04835	0			1.04835	0
	1.05071	0			1.05071	0			1.05071	0			1.05071	0
	1.05308	0			1.05308	0			1.05308	0			1.05308	0
	1.05545	1			1.05545	0			1.05545	0			1.05545	0
	1.05783	1			1.05783	0			1.05783	0			1.05783	0
	1.06021	0			1.06021	0			1.06021	0			1.06021	0
	1.06259	0			1.06259	0			1.06259	0			1.06259	0
	1.06499	0			1.06499	0			1.06499	0			1.06499	0
	1.06738	0			1.06738	0			1.06738	0			1.06738	0
	1.06979	0			1.06979	0			1.06979	0			1.06979	0
	1.07219	0			1.07219	0			1.07219	0			1.07219	0
	1.07461	0			1.07461	0			1.07461	0			1.07461	0
	1.07703	0			1.07703	0			1.07703	0			1.07703	0
	1.07945	1			1.07945	0			1.07945	0			1.07945	0
	1.08188	0			1.08188	0			1.08188	0			1.08188	0
	1.08432	0			1.08432	0			1.08432	0			1.08432	0
	1.08676	1			1.08676	0			1.08676	0			1.08676	0
	1.0892	0			1.0892	0			1.0892	0			1.0892	0
	1.09166	1			1.09166	0			1.09166	0			1.09166	0
	1.09411	0			1.09411	0			1.09411	0			1.09411	0
	1.09658	1			1.09658	0			1.09658	1			1.09658	0
	1.09905	1			1.09905	0			1.09905	0			1.09905	0
	1.10152	1			1.10152	0			1.10152	0			1.10152	0
	1.104	0			1.104	0			1.104	0			1.104	0
	1.10648	0			1.10648	0			1.10648	0			1.10648	0
	1.10898	0			1.10898	0			1.10898	0			1.10898	0
	1.11147	0			1.11147	0			1.11147	0			1.11147	0
	1.11397	0			1.11397	0			1.11397	0			1.11397	0
	1.11648	0			1.11648	0			1.11648	1			1.11648	0
	1.11899	0			1.11899	0			1.11899	0			1.11899	0
	1.12151	0			1.12151	0			1.12151	0			1.12151	0
	1.12404	0			1.12404	0			1.12404	0			1.12404	0
	1.12657	0			1.12657	0			1.12657	0			1.12657	0
	1.12911	0			1.12911	0			1.12911	0			1.12911	0
	1.13165	0			1.13165	0			1.13165	0			1.13165	0
	1.13419	1			1.13419	0			1.13419	0			1.13419	0
	1.13675	0			1.13675	0			1.13675	0			1.13675	0
	1.13931	2			1.13931	0			1.13931	1			1.13931	0
	1.14187	0			1.14187	0			1.14187	0			1.14187	0
	1.14444	0			1.14444	0			1.14444	0			1.14444	0
	1.14702	1			1.14702	0			1.14702	0			1.14702	0
	1.1496	1			1.1496	0			1.1496	0			1.1496	0
	1.15219	0			1.15219	0			1.15219	0			1.15219	0
	1.15478	0			1.15478	0			1.15478	2			1.15478	0
	1.15738	1			1.15738	0			1.15738	0			1.15738	0
	1.15999	1			1.15999	0			1.15999	0			1.15999	0
	1.1626	1			1.1626	0			1.1626	0			1.1626	0
	1.16522	0			1.16522	0			1.16522	0			1.16522	0
	1.16784	0			1.16784	0			1.16784	0			1.16784	0
	1.17047	2			1.17047	0			1.17047	0			1.17047	0
	1.1731	0			1.1731	0			1.1731	0			1.1731	0
	1.17574	1			1.17574	0			1.17574	0			1.17574	0
	1.17839	0			1.17839	0			1.17839	0			1.17839	0
	1.18104	0			1.18104	0			1.18104	0			1.18104	0
	1.1837	1			1.1837	0			1.1837	0			1.1837	0
	1.18637	2			1.18637	0			1.18637	1			1.18637	0
	1.18904	1			1.18904	0			1.18904	0			1.18904	0
	1.19171	1			1.19171	0			1.19171	0			1.19171	0
	1.1944	0			1.1944	0			1.1944	0			1.1944	0
	1.19709	0			1.19709	0			1.19709	0			1.19709	0
	1.19978	0			1.19978	0			1.19978	0			1.19978	0
	1.20248	1			1.20248	0			1.20248	0			1.20248	0
	1.20519	1			1.20519	0			1.20519	0			1.20519	0
	1.2079	1			1.2079	0			1.2079	0			1.2079	0
	1.21062	2			1.21062	0			1.21062	1			1.21062	0
	1.21335	0			1.21335	0			1.21335	0			1.21335	0
	1.21608	1			1.21608	0			1.21608	1			1.21608	0
	1.21881	0			1.21881	0			1.21881	0			1.21881	0
	1.22156	1			1.22156	0			1.22156	0			1.22156	0
	1.22431	2			1.22431	0			1.22431	1			1.22431	0
	1.22706	1			1.22706	0			1.22706	0			1.22706	0
	1.22983	0			1.22983	0			1.22983	0			1.22983	0
	1.23259	1			1.23259	0			1.23259	0			1.23259	0
	1.23537	1			1.23537	0			1.23537	0			1.23537	0
	1.23815	1			1.23815	0			1.23815	0			1.23815	0
	1.24094	0			1.24094	0			1.24094	0			1.24094	0
	1.24373	1			1.24373	0			1.24373	0			1.24373	0
	1.24653	1			1.24653	0			1.24653	0			1.24653	0
	1.24934	0			1.24934	0			1.24934	1			1.24934	0
	1.25215	1			1.25215	0			1.25215	1			1.25215	0
	1.25497	2			1.25497	0			1.25497	0			1.25497	0
	1.25779	0			1.25779	0			1.25779	0			1.25779	0
	1.26063	1			1.26063	0			1.26063	1			1.26063	0
	1.26346	0			1.26346	0			1.26346	0			1.26346	0
	1.26631	1			1.26631	0			1.26631	0			1.26631	0
	1.26916	1			1.26916	0			1.26916	0			1.26916	0
	1.27201	0			1.27201	0			1.27201	0			1.27201	0
	1.27488	2			1.27488	0			1.27488	0			1.27488	0
	1.27775	1			1.27775	0			1.27775	0			1.27775	0
	1.28062	0			1.28062	0			1.28062	0			1.28062	0
	1.28351	2			1.28351	0			1.28351	0			1.28351	0
	1.2864	2			1.2864	0			1.2864	0			1.2864	0
	1.28929	1			1.28929	0			1.28929	0			1.28929	0
	1.2922	3			1.2922	0			1.2922	0			1.2922	0
	1.2951	2			1.2951	0			1.2951	0			1.2951	0
	1.29802	0			1.29802	0			1.29802	0			1.29802	0
	1.30094	0			1.30094	0			1.30094	0			1.30094	0
	1.30387	1			1.30387	0			1.30387	0			1.30387	0
	1.30681	2			1.30681	0			1.30681	1			1.30681	0
	1.30975	0			1.30975	0			1.30975	0			1.30975	0
	1.3127	1			1.3127	0			1.3127	0			1.3127	0
	1.31565	1			1.31565	0			1.31565	0			1.31565	0
	1.31861	2			1.31861	0			1.31861	0			1.31861	0
	1.32158	2			1.32158	0			1.32158	0			1.32158	0
	1.32456	0			1.32456	0			1.32456	0			1.32456	0
	1.32754	0			1.32754	0			1.32754	0			1.32754	0
	1.33053	3			1.33053	0			1.33053	2			1.33053	0
	1.33352	3			1.33352	0			1.33352	0			1.33352	0
	1.33652	4			1.33652	0			1.33652	0			1.33652	0
	1.33953	1			1.33953	0			1.33953	0			1.33953	0
	1.34255	2			1.34255	0			1.34255	0			1.34255	0
	1.34557	1			1.34557	0			1.34557	0			1.34557	0
	1.3486	1			1.3486	0			1.3486	0			1.3486	0
	1.35163	1			1.35163	0			1.35163	1			1.35163	0
	1.35468	3			1.35468	0			1.35468	0			1.35468	0
	1.35773	1			1.35773	0			1.35773	0			1.35773	0
	1.36078	2			1.36078	0			1.36078	0			1.36078	0
	1.36385	4			1.36385	0			1.36385	0			1.36385	0
	1.36692	0			1.36692	0			1.36692	0			1.36692	0
	1.36999	3			1.36999	0			1.36999	0			1.36999	0
	1.37308	1			1.37308	0			1.37308	1			1.37308	0
	1.37617	3			1.37617	0			1.37617	0			1.37617	0
	1.37927	0			1.37927	0			1.37927	1			1.37927	0
	1.38237	2			1.38237	0			1.38237	0			1.38237	0
	1.38548	2			1.38548	0			1.38548	0			1.38548	0
	1.3886	8			1.3886	0			1.3886	4			1.3886	0
	1.39173	3			1.39173	0			1.39173	1			1.39173	0
	1.39486	3			1.39486	0			1.39486	2			1.39486	0
	1.398	3			1.398	0			1.398	0			1.398	0
	1.40115	3			1.40115	0			1.40115	0			1.40115	0
	1.4043	0			1.4043	0			1.4043	2			1.4043	0
	1.40746	4			1.40746	0			1.40746	0			1.40746	0
	1.41063	6			1.41063	0			1.41063	0			1.41063	0
	1.41381	1			1.41381	0			1.41381	1			1.41381	0
	1.41699	3			1.41699	0			1.41699	0			1.41699	0
	1.42018	4			1.42018	0			1.42018	1			1.42018	0
	1.42338	3			1.42338	0			1.42338	0			1.42338	0
	1.42658	1			1.42658	0			1.42658	0			1.42658	0
	1.42979	3			1.42979	0			1.42979	1			1.42979	0
	1.43301	3			1.43301	0			1.43301	1			1.43301	0
	1.43624	5			1.43624	0			1.43624	0			1.43624	0
	1.43947	0			1.43947	0			1.43947	1			1.43947	0
	1.44271	5			1.44271	0			1.44271	0			1.44271	0
	1.44596	3			1.44596	0			1.44596	1			1.44596	0
	1.44921	1			1.44921	0			1.44921	1			1.44921	0
	1.45248	2			1.45248	0			1.45248	0			1.45248	0
	1.45575	4			1.45575	0			1.45575	0			1.45575	0
	1.45902	3			1.45902	0			1.45902	1			1.45902	0
	1.46231	3			1.46231	0			1.46231	0			1.46231	0
	1.4656	4			1.4656	0			1.4656	0			1.4656	0
	1.4689	1			1.4689	0			1.4689	3			1.4689	0
	1.47221	2			1.47221	0			1.47221	3			1.47221	0
	1.47552	2			1.47552	0			1.47552	2			1.47552	0
	1.47884	6			1.47884	0			1.47884	0			1.47884	0
	1.48217	2			1.48217	0			1.48217	1			1.48217	0
	1.48551	5			1.48551	0			1.48551	0			1.48551	0
	1.48885	7			1.48885	0			1.48885	1			1.48885	0
	1.4922	6			1.4922	0			1.4922	1			1.4922	0
	1.49556	5			1.49556	0			1.49556	0			1.49556	0
	1.49893	2			1.49893	0			1.49893	1			1.49893	0
	1.5023	2			1.5023	0			1.5023	0			1.5023	0
	1.50569	2			1.50569	0			1.50569	1			1.50569	0
	1.50908	5			1.50908	0			1.50908	0			1.50908	0
	1.51247	0			1.51247	0			1.51247	2			1.51247	0
	1.51588	6			1.51588	0			1.51588	0			1.51588	0
	1.51929	3			1.51929	0			1.51929	1			1.51929	0
	1.52271	3			1.52271	0			1.52271	1			1.52271	0
	1.52614	4			1.52614	0			1.52614	0			1.52614	0
	1.52957	2			1.52957	0			1.52957	1			1.52957	0
	1.53302	5			1.53302	0			1.53302	0			1.53302	0
	1.53647	3			1.53647	0			1.53647	1			1.53647	0
	1.53993	4			1.53993	0			1.53993	0			1.53993	0
	1.54339	5			1.54339	0			1.54339	2			1.54339	0
	1.54687	4			1.54687	0			1.54687	2			1.54687	0
	1.55035	6			1.55035	0			1.55035	0			1.55035	0
	1.55384	5			1.55384	0			1.55384	2			1.55384	0
	1.55734	8			1.55734	0			1.55734	2			1.55734	0
	1.56084	5			1.56084	0			1.56084	1			1.56084	0
	1.56436	0			1.56436	0			1.56436	0			1.56436	0
	1.56788	4			1.56788	0			1.56788	2			1.56788	0
	1.57141	3			1.57141	0			1.57141	1			1.57141	0
	1.57495	8			1.57495	0			1.57495	0			1.57495	0
	1.57849	7			1.57849	0			1.57849	1			1.57849	0
	1.58204	6			1.58204	0			1.58204	1			1.58204	0
	1.58561	4			1.58561	0			1.58561	1			1.58561	0
	1.58918	2			1.58918	0			1.58918	1			1.58918	0
	1.59275	5			1.59275	0			1.59275	1			1.59275	0
	1.59634	5			1.59634	0			1.59634	1			1.59634	0
	1.59993	1			1.59993	0			1.59993	1			1.59993	0
	1.60353	3			1.60353	0			1.60353	0			1.60353	0
	1.60714	9			1.60714	0			1.60714	1			1.60714	0
	1.61076	6			1.61076	0			1.61076	3			1.61076	0
	1.61439	1			1.61439	0			1.61439	2			1.61439	0
	1.61802	9			1.61802	0			1.61802	2			1.61802	0
	1.62166	3			1.62166	0			1.62166	4			1.62166	0
	1.62531	6			1.62531	0			1.62531	3			1.62531	0
	1.62897	10			1.62897	0			1.62897	0			1.62897	0
	1.63264	5			1.63264	0			1.63264	0			1.63264	0
	1.63632	5			1.63632	0			1.63632	4			1.63632	0
	1.64	9			1.64	0			1.64	2			1.64	0
	1.64369	7			1.64369	0			1.64369	3			1.64369	0
	1.64739	5			1.64739	0			1.64739	0			1.64739	0
	1.6511	9			1.6511	0			1.6511	2			1.6511	0
	1.65482	7			1.65482	0			1.65482	1			1.65482	0
	1.65854	4			1.65854	0			1.65854	4			1.65854	0
	1.66228	9			1.66228	0			1.66228	0			1.66228	0
	1.66602	6			1.66602	0			1.66602	2			1.66602	0
	1.66977	9			1.66977	0			1.66977	3			1.66977	0
	1.67353	2			1.67353	0			1.67353	2			1.67353	0
	1.67729	5			1.67729	0			1.67729	2			1.67729	0
	1.68107	7			1.68107	0			1.68107	0			1.68107	0
	1.68485	7			1.68485	0			1.68485	2			1.68485	0
	1.68865	8			1.68865	0			1.68865	3			1.68865	0
	1.69245	6			1.69245	0			1.69245	1			1.69245	0
	1.69626	3			1.69626	0			1.69626	1			1.69626	0
	1.70008	11			1.70008	0			1.70008	5			1.70008	0
	1.7039	9			1.7039	0			1.7039	2			1.7039	0
	1.70774	8			1.70774	0			1.70774	2			1.70774	0
	1.71158	11			1.71158	0			1.71158	2			1.71158	0
	1.71544	7			1.71544	0			1.71544	2			1.71544	0
	1.7193	13			1.7193	0			1.7193	2			1.7193	0
	1.72317	5			1.72317	0			1.72317	0			1.72317	0
	1.72705	11			1.72705	0			1.72705	1			1.72705	0
	1.73094	9			1.73094	0			1.73094	1			1.73094	0
	1.73483	5			1.73483	0			1.73483	4			1.73483	0
	1.73874	12			1.73874	0			1.73874	1			1.73874	0
	1.74265	9			1.74265	0			1.74265	4			1.74265	0
	1.74658	4			1.74658	0			1.74658	1			1.74658	0
	1.75051	5			1.75051	0			1.75051	1			1.75051	0
	1.75445	5			1.75445	0			1.75445	6			1.75445	0
	1.7584	13			1.7584	0			1.7584	2			1.7584	0
	1.76236	11			1.76236	0			1.76236	4			1.76236	0
	1.76632	5			1.76632	0			1.76632	4			1.76632	0
	1.7703	9			1.7703	0			1.7703	0			1.7703	0
	1.77429	13			1.77429	0			1.77429	6			1.77429	0
	1.77828	11			1.77828	0			1.77828	1			1.77828	0
	1.78228	7			1.78228	0			1.78228	3			1.78228	0
	1.78629	9			1.78629	0			1.78629	1			1.78629	0
	1.79032	4			1.79032	0			1.79032	3			1.79032	0
	1.79435	9			1.79435	0			1.79435	1			1.79435	0
	1.79839	12			1.79839	0			1.79839	4			1.79839	0
	1.80243	9			1.80243	0			1.80243	4			1.80243	0
	1.80649	7			1.80649	0			1.80649	1			1.80649	0
	1.81056	9			1.81056	0			1.81056	2			1.81056	1
	1.81463	14			1.81463	0			1.81463	3			1.81463	0
	1.81872	10			1.81872	0			1.81872	4			1.81872	0
	1.82281	6			1.82281	0			1.82281	0			1.82281	0
	1.82692	7			1.82692	0			1.82692	2			1.82692	0
	1.83103	7			1.83103	0			1.83103	7			1.83103	0
	1.83515	11			1.83515	0			1.83515	4			1.83515	0
	1.83928	9			1.83928	0			1.83928	3			1.83928	0
	1.84342	10			1.84342	0			1.84342	7			1.84342	0
	1.84757	14			1.84757	0			1.84757	2			1.84757	0
	1.85173	6			1.85173	0			1.85173	3			1.85173	0
	1.8559	4			1.8559	0			1.8559	2			1.8559	0
	1.86008	13			1.86008	0			1.86008	4			1.86008	0
	1.86427	8			1.86427	0			1.86427	3			1.86427	0
	1.86846	14			1.86846	0			1.86846	3			1.86846	0
	1.87267	10			1.87267	0			1.87267	6			1.87267	0
	1.87688	12			1.87688	0			1.87688	6			1.87688	0
	1.88111	10			1.88111	0			1.88111	1			1.88111	0
	1.88534	13			1.88534	0			1.88534	3			1.88534	0
	1.88959	11			1.88959	0			1.88959	3			1.88959	0
	1.89384	13			1.89384	0			1.89384	4			1.89384	0
	1.89811	9			1.89811	0			1.89811	3			1.89811	0
	1.90238	12			1.90238	0			1.90238	1			1.90238	0
	1.90666	10			1.90666	0			1.90666	4			1.90666	0
	1.91095	11			1.91095	0			1.91095	5			1.91095	0
	1.91525	15			1.91525	0			1.91525	5			1.91525	0
	1.91957	12			1.91957	0			1.91957	10			1.91957	0
	1.92389	11			1.92389	0			1.92389	4			1.92389	0
	1.92822	21			1.92822	0			1.92822	5			1.92822	0
	1.93256	15			1.93256	0			1.93256	3			1.93256	0
	1.93691	14			1.93691	0			1.93691	3			1.93691	0
	1.94127	10			1.94127	0			1.94127	4			1.94127	0
	1.94564	15			1.94564	0			1.94564	2			1.94564	0
	1.95002	14			1.95002	0			1.95002	4			1.95002	0
	1.95441	6			1.95441	0			1.95441	5			1.95441	0
	1.95881	10			1.95881	0			1.95881	3			1.95881	0
	1.96322	17			1.96322	0			1.96322	6			1.96322	0
	1.96764	14			1.96764	0			1.96764	4			1.96764	0
	1.97207	13			1.97207	0			1.97207	9			1.97207	0
	1.97651	9			1.97651	0			1.97651	3			1.97651	0
	1.98096	16			1.98096	0			1.98096	4			1.98096	0
	1.98542	17			1.98542	0			1.98542	6			1.98542	0
	1.98989	18			1.98989	0			1.98989	7			1.98989	0
	1.99437	7			1.99437	0			1.99437	5			1.99437	0
	1.99885	17			1.99885	0			1.99885	4			1.99885	0
	2.00335	20			2.00335	0			2.00335	6			2.00335	0
	2.00786	18			2.00786	0			2.00786	5			2.00786	0
	2.01238	13			2.01238	0			2.01238	4			2.01238	0
	2.01691	14			2.01691	0			2.01691	1			2.01691	0
	2.02145	11			2.02145	0			2.02145	8			2.02145	0
	2.02601	7			2.02601	0			2.02601	6			2.02601	0
	2.03057	11			2.03057	0			2.03057	6			2.03057	0
	2.03514	16			2.03514	0			2.03514	8			2.03514	0
	2.03972	11			2.03972	0			2.03972	4			2.03972	0
	2.04431	15			2.04431	0			2.04431	5			2.04431	0
	2.04891	21			2.04891	0			2.04891	1			2.04891	0
	2.05353	21			2.05353	0			2.05353	5			2.05353	0
	2.05815	13			2.05815	0			2.05815	8			2.05815	0
	2.06278	6			2.06278	0			2.06278	6			2.06278	0
	2.06742	13			2.06742	0			2.06742	4			2.06742	0
	2.07208	18			2.07208	0			2.07208	3			2.07208	0
	2.07674	11			2.07674	0			2.07674	5			2.07674	0
	2.08142	18			2.08142	0			2.08142	8			2.08142	0
	2.0861	14			2.0861	0			2.0861	6			2.0861	0
	2.0908	10			2.0908	0			2.0908	5			2.0908	0
	2.09551	21			2.09551	0			2.09551	7			2.09551	0
	2.10022	26			2.10022	0			2.10022	6			2.10022	0
	2.10495	14			2.10495	0			2.10495	6			2.10495	0
	2.10969	15			2.10969	0			2.10969	4			2.10969	0
	2.11444	19			2.11444	0			2.11444	8			2.11444	0
	2.1192	13			2.1192	0			2.1192	5			2.1192	0
	2.12397	15			2.12397	0			2.12397	6			2.12397	0
	2.12875	18			2.12875	0			2.12875	7			2.12875	0
	2.13354	12			2.13354	0			2.13354	4			2.13354	0
	2.13835	15			2.13835	0			2.13835	5			2.13835	0
	2.14316	10			2.14316	0			2.14316	7			2.14316	0
	2.14799	18			2.14799	0			2.14799	5			2.14799	0
	2.15282	6			2.15282	0			2.15282	6			2.15282	0
	2.15767	13			2.15767	0			2.15767	6			2.15767	0
	2.16252	15			2.16252	0			2.16252	6			2.16252	0
	2.16739	23			2.16739	0			2.16739	7			2.16739	0
	2.17227	20			2.17227	0			2.17227	8			2.17227	0
	2.17716	12			2.17716	0			2.17716	7			2.17716	0
	2.18206	16			2.18206	0			2.18206	3			2.18206	0
	2.18697	17			2.18697	0			2.18697	4			2.18697	0
	2.1919	14			2.1919	0			2.1919	9			2.1919	0
	2.19683	20			2.19683	0			2.19683	5			2.19683	0
	2.20178	21			2.20178	0			2.20178	7			2.20178	0
	2.20673	16			2.20673	0			2.20673	6			2.20673	0
	2.2117	13			2.2117	0			2.2117	9			2.2117	0
	2.21668	14			2.21668	0			2.21668	8			2.21668	0
	2.22167	18			2.22167	0			2.22167	11			2.22167	0
	2.22667	22			2.22667	0			2.22667	4			2.22667	0
	2.23168	15			2.23168	0			2.23168	7			2.23168	0
	2.23671	21			2.23671	0			2.23671	11			2.23671	0
	2.24174	14			2.24174	0			2.24174	12			2.24174	0
	2.24679	23			2.24679	0			2.24679	5			2.24679	0
	2.25185	24			2.25185	1			2.25185	6			2.25185	0
	2.25692	20			2.25692	0			2.25692	6			2.25692	0
	2.262	23			2.262	0			2.262	6			2.262	0
	2.26709	19			2.26709	0			2.26709	8			2.26709	0
	2.27219	15			2.27219	0			2.27219	2			2.27219	0
	2.27731	18			2.27731	0			2.27731	9			2.27731	0
	2.28244	17			2.28244	0			2.28244	7			2.28244	0
	2.28757	18			2.28757	0			2.28757	10			2.28757	0
	2.29272	23			2.29272	0			2.29272	7			2.29272	0
	2.29788	13			2.29788	0			2.29788	10			2.29788	0
	2.30306	22			2.30306	0			2.30306	8			2.30306	0
	2.30824	18			2.30824	0			2.30824	11			2.30824	0
	2.31344	11			2.31344	0			2.31344	10			2.31344	0
	2.31865	16			2.31865	0			2.31865	8			2.31865	0
	2.32387	14			2.32387	0			2.32387	11			2.32387	0
	2.3291	19			2.3291	0			2.3291	8			2.3291	0
	2.33434	24			2.33434	0			2.33434	6			2.33434	0
	2.33959	28			2.33959	0			2.33959	6			2.33959	0
	2.34486	18			2.34486	0			2.34486	5			2.34486	0
	2.35014	21			2.35014	0			2.35014	3			2.35014	0
	2.35543	17			2.35543	0			2.35543	8			2.35543	0
	2.36073	28			2.36073	0			2.36073	12			2.36073	0
	2.36605	19			2.36605	0			2.36605	9			2.36605	0
	2.37137	28			2.37137	0			2.37137	4			2.37137	0
	2.37671	18			2.37671	0			2.37671	10			2.37671	0
	2.38206	21			2.38206	0			2.38206	6			2.38206	0
	2.38742	17			2.38742	0			2.38742	5			2.38742	0
	2.3928	17			2.3928	0			2.3928	9			2.3928	0
	2.39819	27			2.39819	0			2.39819	8			2.39819	0
	2.40358	16			2.40358	0			2.40358	9			2.40358	0
	2.409	26			2.409	0			2.409	10			2.409	0
	2.41442	18			2.41442	0			2.41442	7			2.41442	0
	2.41985	19			2.41985	0			2.41985	11			2.41985	0
	2.4253	13			2.4253	0			2.4253	6			2.4253	0
	2.43076	15			2.43076	0			2.43076	10			2.43076	0
	2.43623	17			2.43623	0			2.43623	6			2.43623	0
	2.44172	20			2.44172	0			2.44172	11			2.44172	0
	2.44721	17			2.44721	0			2.44721	11			2.44721	0
	2.45272	15			2.45272	0			2.45272	9			2.45272	0
	2.45824	13			2.45824	0			2.45824	12			2.45824	0
	2.46378	20			2.46378	0			2.46378	5			2.46378	0
	2.46932	30			2.46932	0			2.46932	4			2.46932	0
	2.47488	22			2.47488	0			2.47488	9			2.47488	0
	2.48045	23			2.48045	0			2.48045	14			2.48045	0
	2.48604	20			2.48604	0			2.48604	10			2.48604	0
	2.49163	21			2.49163	0			2.49163	17			2.49163	0
	2.49724	22			2.49724	0			2.49724	8			2.49724	0
	2.50287	17			2.50287	0			2.50287	13			2.50287	1
	2.5085	19			2.5085	0			2.5085	8			2.5085	0
	2.51415	26			2.51415	0			2.51415	12			2.51415	0
	2.51981	26			2.51981	0			2.51981	8			2.51981	0
	2.52548	19			2.52548	0			2.52548	14			2.52548	0
	2.53116	28			2.53116	0			2.53116	11			2.53116	0
	2.53686	24			2.53686	0			2.53686	12			2.53686	0
	2.54257	23			2.54257	0			2.54257	13			2.54257	0
	2.5483	27			2.5483	0			2.5483	15			2.5483	0
	2.55403	38			2.55403	0			2.55403	5			2.55403	0
	2.55978	19			2.55978	0			2.55978	12			2.55978	0
	2.56555	22			2.56555	0			2.56555	12			2.56555	0
	2.57132	19			2.57132	0			2.57132	9			2.57132	0
	2.57711	19			2.57711	0			2.57711	7			2.57711	0
	2.58291	25			2.58291	0			2.58291	14			2.58291	0
	2.58873	21			2.58873	0			2.58873	6			2.58873	0
	2.59455	20			2.59455	0			2.59455	13			2.59455	0
	2.60039	27			2.60039	0			2.60039	7			2.60039	0
	2.60625	27			2.60625	0			2.60625	12			2.60625	0
	2.61211	15			2.61211	0			2.61211	11			2.61211	0
	2.61799	23			2.61799	0			2.61799	6			2.61799	0
	2.62389	31			2.62389	0			2.62389	8			2.62389	0
	2.62979	21			2.62979	0			2.62979	14			2.62979	0
	2.63571	12			2.63571	0			2.63571	7			2.63571	0
	2.64165	19			2.64165	0			2.64165	9			2.64165	0
	2.6476	24			2.6476	0			2.6476	20			2.6476	0
	2.65356	23			2.65356	0			2.65356	10			2.65356	0
	2.65953	21			2.65953	0			2.65953	13			2.65953	0
	2.66552	29			2.66552	0			2.66552	14			2.66552	0
	2.67152	28			2.67152	0			2.67152	12			2.67152	0
	2.67753	25			2.67753	0			2.67753	6			2.67753	0
	2.68356	19			2.68356	0			2.68356	4			2.68356	0
	2.6896	28			2.6896	0			2.6896	7			2.6896	0
	2.69565	17			2.69565	0			2.69565	13			2.69565	0
	2.70172	23			2.70172	0			2.70172	10			2.70172	1
	2.7078	22			2.7078	0			2.7078	8			2.7078	0
	2.7139	24			2.7139	0			2.7139	15			2.7139	0
	2.72001	23			2.72001	0			2.72001	15			2.72001	0
	2.72613	21			2.72613	0			2.72613	15			2.72613	0
	2.73227	16			2.73227	0			2.73227	8			2.73227	0
	2.73842	20			2.73842	0			2.73842	10			2.73842	0
	2.74458	20			2.74458	0			2.74458	15			2.74458	0
	2.75076	19			2.75076	0			2.75076	16			2.75076	0
	2.75696	19			2.75696	0			2.75696	10			2.75696	0
	2.76316	15			2.76316	0			2.76316	10			2.76316	0
	2.76938	24			2.76938	0			2.76938	11			2.76938	0
	2.77562	30			2.77562	0			2.77562	18			2.77562	0
	2.78186	9			2.78186	0			2.78186	17			2.78186	0
	2.78813	20			2.78813	0			2.78813	13			2.78813	0
	2.7944	27			2.7944	0			2.7944	10			2.7944	0
	2.80069	24			2.80069	0			2.80069	10			2.80069	0
	2.807	18			2.807	0			2.807	16			2.807	0
	2.81332	18			2.81332	0			2.81332	10			2.81332	0
	2.81965	20			2.81965	0			2.81965	9			2.81965	0
	2.826	17			2.826	0			2.826	9			2.826	0
	2.83236	19			2.83236	0			2.83236	14			2.83236	0
	2.83874	33			2.83874	0			2.83874	9			2.83874	0
	2.84513	21			2.84513	0			2.84513	13			2.84513	0
	2.85153	19			2.85153	0			2.85153	14			2.85153	0
	2.85795	17			2.85795	0			2.85795	16			2.85795	0
	2.86438	24			2.86438	0			2.86438	14			2.86438	0
	2.87083	22			2.87083	0			2.87083	14			2.87083	0
	2.87729	17			2.87729	1			2.87729	20			2.87729	0
	2.88377	26			2.88377	0			2.88377	12			2.88377	0
	2.89026	18			2.89026	0			2.89026	10			2.89026	0
	2.89677	18			2.89677	0			2.89677	12			2.89677	0
	2.90329	14			2.90329	0			2.90329	11			2.90329	0
	2.90983	23			2.90983	0			2.90983	17			2.90983	0
	2.91638	23			2.91638	0			2.91638	15			2.91638	0
	2.92294	19			2.92294	0			2.92294	17			2.92294	0
	2.92952	19			2.92952	0			2.92952	15			2.92952	0
	2.93612	23			2.93612	0			2.93612	20			2.93612	0
	2.94273	29			2.94273	0			2.94273	16			2.94273	0
	2.94935	22			2.94935	0			2.94935	14			2.94935	0
	2.95599	24			2.95599	0			2.95599	12			2.95599	0
	2.96265	17			2.96265	0			2.96265	19			2.96265	0
	2.96931	18			2.96931	0			2.96931	14			2.96931	0
	2.976	23			2.976	0			2.976	20			2.976	0
	2.9827	19			2.9827	0			2.9827	9			2.9827	0
	2.98941	23			2.98941	0			2.98941	14			2.98941	1
	2.99614	18			2.99614	0			2.99614	16			2.99614	0
	3.00289	24			3.00289	0			3.00289	12			3.00289	0
	3.00965	15			3.00965	0			3.00965	10			3.00965	0
	3.01642	15			3.01642	0			3.01642	13			3.01642	0
	3.02321	28			3.02321	0			3.02321	16			3.02321	0
	3.03002	16			3.03002	0			3.03002	6			3.03002	0
	3.03684	21			3.03684	0			3.03684	20			3.03684	0
	3.04368	15			3.04368	0			3.04368	14			3.04368	0
	3.05053	23			3.05053	0			3.05053	16			3.05053	0
	3.0574	22			3.0574	0			3.0574	21			3.0574	0
	3.06428	27			3.06428	0			3.06428	12			3.06428	0
	3.07118	20			3.07118	0			3.07118	10			3.07118	0
	3.07809	31			3.07809	0			3.07809	13			3.07809	0
	3.08502	20			3.08502	0			3.08502	18			3.08502	0
	3.09196	15			3.09196	0			3.09196	10			3.09196	0
	3.09892	15			3.09892	0			3.09892	16			3.09892	0
	3.1059	22			3.1059	0			3.1059	13			3.1059	0
	3.11289	21			3.11289	0			3.11289	11			3.11289	1
	3.1199	20			3.1199	0			3.1199	15			3.1199	0
	3.12692	19			3.12692	0			3.12692	13			3.12692	0
	3.13396	13			3.13396	0			3.13396	12			3.13396	1
	3.14102	17			3.14102	0			3.14102	15			3.14102	0
	3.14809	23			3.14809	0			3.14809	16			3.14809	0
	3.15517	25			3.15517	1			3.15517	15			3.15517	0
	3.16228	19			3.16228	0			3.16228	20			3.16228	0
	3.1694	16			3.1694	0			3.1694	16			3.1694	0
	3.17653	20			3.17653	0			3.17653	21			3.17653	0
	3.18368	22			3.18368	0			3.18368	15			3.18368	0
	3.19085	13			3.19085	0			3.19085	16			3.19085	0
	3.19803	23			3.19803	0			3.19803	17			3.19803	0
	3.20523	23			3.20523	0			3.20523	17			3.20523	0
	3.21245	20			3.21245	0			3.21245	14			3.21245	0
	3.21968	18			3.21968	0			3.21968	22			3.21968	0
	3.22693	13			3.22693	0			3.22693	16			3.22693	0
	3.23419	24			3.23419	0			3.23419	11			3.23419	0
	3.24147	17			3.24147	0			3.24147	23			3.24147	0
	3.24877	24			3.24877	0			3.24877	16			3.24877	0
	3.25608	21			3.25608	0			3.25608	13			3.25608	0
	3.26341	17			3.26341	0			3.26341	13			3.26341	0
	3.27076	16			3.27076	0			3.27076	8			3.27076	0
	3.27812	17			3.27812	0			3.27812	16			3.27812	0
	3.2855	10			3.2855	0			3.2855	17			3.2855	0
	3.2929	20			3.2929	0			3.2929	11			3.2929	0
	3.30031	18			3.30031	0			3.30031	15			3.30031	0
	3.30774	14			3.30774	0			3.30774	13			3.30774	0
	3.31519	20			3.31519	0			3.31519	17			3.31519	0
	3.32265	15			3.32265	0			3.32265	17			3.32265	0
	3.33013	17			3.33013	0			3.33013	2			3.33013	0
	3.33762	17			3.33762	0			3.33762	19			3.33762	0
	3.34514	19			3.34514	0			3.34514	15			3.34514	0
	3.35267	18			3.35267	0			3.35267	13			3.35267	0
	3.36022	9			3.36022	0			3.36022	9			3.36022	0
	3.36778	17			3.36778	0			3.36778	19			3.36778	0
	3.37536	24			3.37536	0			3.37536	15			3.37536	0
	3.38296	21			3.38296	0			3.38296	10			3.38296	0
	3.39058	20			3.39058	0			3.39058	19			3.39058	0
	3.39821	21			3.39821	0			3.39821	16			3.39821	0
	3.40586	16			3.40586	0			3.40586	20			3.40586	0
	3.41353	23			3.41353	0			3.41353	10			3.41353	0
	3.42121	21			3.42121	0			3.42121	14			3.42121	0
	3.42891	13			3.42891	0			3.42891	20			3.42891	0
	3.43663	20			3.43663	1			3.43663	13			3.43663	0
	3.44437	18			3.44437	0			3.44437	14			3.44437	0
	3.45212	12			3.45212	0			3.45212	26			3.45212	0
	3.45989	17			3.45989	0			3.45989	7			3.45989	0
	3.46768	17			3.46768	0			3.46768	15			3.46768	0
	3.47549	16			3.47549	0			3.47549	14			3.47549	0
	3.48331	13			3.48331	0			3.48331	17			3.48331	0
	3.49115	16			3.49115	0			3.49115	14			3.49115	0
	3.49901	19			3.49901	0			3.49901	20			3.49901	0
	3.50689	21			3.50689	0			3.50689	15			3.50689	0
	3.51478	13			3.51478	0			3.51478	15			3.51478	1
	3.52269	11			3.52269	0			3.52269	13			3.52269	0
	3.53062	16			3.53062	0			3.53062	16			3.53062	0
	3.53857	19			3.53857	0			3.53857	12			3.53857	0
	3.54654	21			3.54654	0			3.54654	16			3.54654	0
	3.55452	16			3.55452	0			3.55452	16			3.55452	0
	3.56252	19			3.56252	0			3.56252	16			3.56252	0
	3.57054	21			3.57054	0			3.57054	13			3.57054	0
	3.57858	14			3.57858	0			3.57858	10			3.57858	0
	3.58664	19			3.58664	0			3.58664	13			3.58664	0
	3.59471	15			3.59471	0			3.59471	19			3.59471	0
	3.6028	16			3.6028	0			3.6028	18			3.6028	0
	3.61091	14			3.61091	0			3.61091	21			3.61091	0
	3.61904	16			3.61904	0			3.61904	17			3.61904	1
	3.62719	13			3.62719	0			3.62719	19			3.62719	0
	3.63536	6			3.63536	0			3.63536	11			3.63536	0
	3.64354	14			3.64354	0			3.64354	18			3.64354	0
	3.65174	15			3.65174	0			3.65174	12			3.65174	0
	3.65996	14			3.65996	0			3.65996	24			3.65996	0
	3.6682	23			3.6682	0			3.6682	11			3.6682	0
	3.67646	16			3.67646	0			3.67646	19			3.67646	0
	3.68473	26			3.68473	0			3.68473	11			3.68473	0
	3.69303	21			3.69303	0			3.69303	15			3.69303	0
	3.70134	16			3.70134	0			3.70134	17			3.70134	0
	3.70968	13			3.70968	0			3.70968	17			3.70968	0
	3.71803	16			3.71803	0			3.71803	11			3.71803	0
	3.7264	13			3.7264	0			3.7264	16			3.7264	0
	3.73479	14			3.73479	1			3.73479	16			3.73479	0
	3.74319	14			3.74319	0			3.74319	9			3.74319	0
	3.75162	10			3.75162	0			3.75162	12			3.75162	0
	3.76006	11			3.76006	0			3.76006	23			3.76006	0
	3.76853	19			3.76853	0			3.76853	14			3.76853	0
	3.77701	21			3.77701	0			3.77701	22			3.77701	0
	3.78552	21			3.78552	0			3.78552	14			3.78552	0
	3.79404	20			3.79404	0			3.79404	15			3.79404	0
	3.80258	18			3.80258	0			3.80258	12			3.80258	0
	3.81114	14			3.81114	0			3.81114	7			3.81114	0
	3.81972	17			3.81972	0			3.81972	10			3.81972	0
	3.82832	16			3.82832	0			3.82832	16			3.82832	0
	3.83693	14			3.83693	0			3.83693	16			3.83693	0
	3.84557	15			3.84557	0			3.84557	9			3.84557	0
	3.85423	15			3.85423	0			3.85423	9			3.85423	0
	3.86291	22			3.86291	0			3.86291	22			3.86291	0
	3.8716	16			3.8716	0			3.8716	17			3.8716	0
	3.88032	17			3.88032	0			3.88032	15			3.88032	0
	3.88905	15			3.88905	0			3.88905	14			3.88905	0
	3.89781	13			3.89781	0			3.89781	17			3.89781	0
	3.90658	13			3.90658	0			3.90658	13			3.90658	0
	3.91538	14			3.91538	0			3.91538	19			3.91538	0
	3.92419	12			3.92419	0			3.92419	14			3.92419	0
	3.93302	6			3.93302	0			3.93302	9			3.93302	0
	3.94188	14			3.94188	0			3.94188	15			3.94188	0
	3.95075	14			3.95075	0			3.95075	12			3.95075	0
	3.95964	11			3.95964	0			3.95964	22			3.95964	0
	3.96856	15			3.96856	0			3.96856	14			3.96856	0
	3.97749	17			3.97749	0			3.97749	16			3.97749	0
	3.98645	11			3.98645	0			3.98645	13			3.98645	0
	3.99542	14			3.99542	0			3.99542	10			3.99542	0
	4.00441	17			4.00441	1			4.00441	22			4.00441	0
	4.01343	14			4.01343	0			4.01343	15			4.01343	0
	4.02246	9			4.02246	0			4.02246	17			4.02246	0
	4.03152	11			4.03152	0			4.03152	16			4.03152	0
	4.04059	13			4.04059	0			4.04059	16			4.04059	0
	4.04969	12			4.04969	0			4.04969	17			4.04969	0
	4.05881	14			4.05881	0			4.05881	14			4.05881	0
	4.06794	9			4.06794	0			4.06794	10			4.06794	0
	4.0771	14			4.0771	0			4.0771	12			4.0771	0
	4.08628	15			4.08628	0			4.08628	17			4.08628	0
	4.09548	9			4.09548	0			4.09548	18			4.09548	0
	4.1047	8			4.1047	0			4.1047	16			4.1047	0
	4.11394	11			4.11394	0			4.11394	17			4.11394	0
	4.1232	11			4.1232	0			4.1232	9			4.1232	0
	4.13248	9			4.13248	0			4.13248	16			4.13248	0
	4.14178	9			4.14178	0			4.14178	25			4.14178	1
	4.15111	10			4.15111	0			4.15111	18			4.15111	0
	4.16045	14			4.16045	0			4.16045	14			4.16045	0
	4.16982	5			4.16982	0			4.16982	18			4.16982	0
	4.17921	6			4.17921	0			4.17921	19			4.17921	0
	4.18861	10			4.18861	0			4.18861	19			4.18861	0
	4.19804	12			4.19804	0			4.19804	8			4.19804	0
	4.20749	10			4.20749	0			4.20749	11			4.20749	0
	4.21697	13			4.21697	0			4.21697	12			4.21697	0
	4.22646	7			4.22646	0			4.22646	22			4.22646	0
	4.23597	13			4.23597	0			4.23597	16			4.23597	0
	4.24551	15			4.24551	0			4.24551	10			4.24551	0
	4.25507	8			4.25507	0			4.25507	19			4.25507	0
	4.26464	5			4.26464	1			4.26464	7			4.26464	0
	4.27424	12			4.27424	0			4.27424	15			4.27424	0
	4.28387	10			4.28387	0			4.28387	14			4.28387	0
	4.29351	16			4.29351	0			4.29351	17			4.29351	0
	4.30318	12			4.30318	0			4.30318	8			4.30318	0
	4.31286	7			4.31286	0			4.31286	15			4.31286	0
	4.32257	8			4.32257	0			4.32257	12			4.32257	1
	4.3323	14			4.3323	0			4.3323	14			4.3323	0
	4.34205	13			4.34205	1			4.34205	18			4.34205	0
	4.35183	6			4.35183	0			4.35183	21			4.35183	0
	4.36163	14			4.36163	0			4.36163	17			4.36163	0
	4.37144	7			4.37144	0			4.37144	10			4.37144	0
	4.38129	6			4.38129	0			4.38129	15			4.38129	0
	4.39115	6			4.39115	0			4.39115	16			4.39115	0
	4.40103	7			4.40103	0			4.40103	21			4.40103	0
	4.41094	7			4.41094	0			4.41094	9			4.41094	0
	4.42087	9			4.42087	0			4.42087	14			4.42087	0
	4.43082	10			4.43082	0			4.43082	10			4.43082	0
	4.4408	8			4.4408	0			4.4408	15			4.4408	0
	4.45079	13			4.45079	0			4.45079	19			4.45079	0
	4.46081	10			4.46081	0			4.46081	14			4.46081	0
	4.47086	9			4.47086	0			4.47086	20			4.47086	0
	4.48092	3			4.48092	0			4.48092	18			4.48092	0
	4.49101	10			4.49101	1			4.49101	17			4.49101	0
	4.50112	10			4.50112	0			4.50112	16			4.50112	0
	4.51125	11			4.51125	0			4.51125	10			4.51125	0
	4.52141	14			4.52141	0			4.52141	15			4.52141	0
	4.53158	4			4.53158	0			4.53158	11			4.53158	0
	4.54178	13			4.54178	0			4.54178	14			4.54178	0
	4.55201	10			4.55201	0			4.55201	9			4.55201	0
	4.56226	12			4.56226	0			4.56226	18			4.56226	0
	4.57253	9			4.57253	0			4.57253	20			4.57253	0
	4.58282	14			4.58282	0			4.58282	17			4.58282	0
	4.59314	7			4.59314	0			4.59314	9			4.59314	0
	4.60348	6			4.60348	0			4.60348	10			4.60348	0
	4.61384	6			4.61384	0			4.61384	17			4.61384	0
	4.62423	7			4.62423	0			4.62423	17			4.62423	0
	4.63464	9			4.63464	0			4.63464	12			4.63464	0
	4.64507	9			4.64507	0			4.64507	22			4.64507	0
	4.65553	10			4.65553	0			4.65553	16			4.65553	0
	4.66601	8			4.66601	1			4.66601	15			4.66601	0
	4.67651	6			4.67651	0			4.67651	20			4.67651	0
	4.68704	6			4.68704	0			4.68704	10			4.68704	0
	4.69759	7			4.69759	0			4.69759	16			4.69759	0
	4.70816	12			4.70816	0			4.70816	21			4.70816	0
	4.71876	12			4.71876	0			4.71876	25			4.71876	0
	4.72939	10			4.72939	0			4.72939	13			4.72939	0
	4.74003	10			4.74003	0			4.74003	13			4.74003	0
	4.7507	8			4.7507	0			4.7507	17			4.7507	0
	4.7614	9			4.7614	0			4.7614	11			4.7614	0
	4.77212	8			4.77212	0			4.77212	10			4.77212	0
	4.78286	7			4.78286	0			4.78286	17			4.78286	1
	4.79363	5			4.79363	0			4.79363	16			4.79363	0
	4.80442	9			4.80442	0			4.80442	15			4.80442	1
	4.81523	13			4.81523	0			4.81523	17			4.81523	0
	4.82607	8			4.82607	0			4.82607	13			4.82607	0
	4.83694	3			4.83694	0			4.83694	9			4.83694	0
	4.84782	6			4.84782	0			4.84782	15			4.84782	0
	4.85874	4			4.85874	0			4.85874	20			4.85874	0
	4.86968	7			4.86968	0			4.86968	16			4.86968	0
	4.88064	5			4.88064	0			4.88064	12			4.88064	0
	4.89162	8			4.89162	0			4.89162	17			4.89162	0
	4.90264	2			4.90264	0			4.90264	25			4.90264	0
	4.91367	4			4.91367	0			4.91367	14			4.91367	0
	4.92473	10			4.92473	0			4.92473	13			4.92473	0
	4.93582	7			4.93582	0			4.93582	13			4.93582	0
	4.94693	4			4.94693	0			4.94693	18			4.94693	0
	4.95807	10			4.95807	0			4.95807	10			4.95807	0
	4.96923	6			4.96923	0			4.96923	14			4.96923	0
	4.98042	9			4.98042	0			4.98042	13			4.98042	0
	4.99163	5			4.99163	0			4.99163	22			4.99163	1
	5.00286	3			5.00286	0			5.00286	22			5.00286	0
	5.01413	6			5.01413	0			5.01413	11			5.01413	0
	5.02541	4			5.02541	0			5.02541	16			5.02541	0
	5.03673	8			5.03673	0			5.03673	13			5.03673	0
	5.04807	2			5.04807	0			5.04807	11			5.04807	0
	5.05943	4			5.05943	0			5.05943	19			5.05943	0
	5.07082	4			5.07082	0			5.07082	15			5.07082	0
	5.08223	7			5.08223	0			5.08223	14			5.08223	0
	5.09368	9			5.09368	0			5.09368	20			5.09368	0
	5.10514	7			5.10514	0			5.10514	10			5.10514	0
	5.11663	1			5.11663	0			5.11663	17			5.11663	0
	5.12815	5			5.12815	0			5.12815	9			5.12815	0
	5.1397	3			5.1397	0			5.1397	15			5.1397	0
	5.15127	5			5.15127	0			5.15127	13			5.15127	0
	5.16286	3			5.16286	0			5.16286	21			5.16286	0
	5.17449	4			5.17449	0			5.17449	8			5.17449	0
	5.18613	6			5.18613	0			5.18613	13			5.18613	0
	5.19781	4			5.19781	0			5.19781	8			5.19781	1
	5.20951	6			5.20951	0			5.20951	13			5.20951	0
	5.22124	7			5.22124	2			5.22124	13			5.22124	0
	5.23299	4			5.23299	0			5.23299	12			5.23299	0
	5.24477	5			5.24477	0			5.24477	15			5.24477	0
	5.25658	6			5.25658	0			5.25658	13			5.25658	0
	5.26841	7			5.26841	0			5.26841	19			5.26841	0
	5.28027	7			5.28027	0			5.28027	12			5.28027	0
	5.29216	1			5.29216	0			5.29216	9			5.29216	0
	5.30407	12			5.30407	0			5.30407	10			5.30407	0
	5.31601	6			5.31601	0			5.31601	15			5.31601	2
	5.32798	4			5.32798	0			5.32798	12			5.32798	0
	5.33997	4			5.33997	0			5.33997	12			5.33997	0
	5.35199	7			5.35199	0			5.35199	13			5.35199	0
	5.36404	1			5.36404	0			5.36404	12			5.36404	0
	5.37612	3			5.37612	0			5.37612	13			5.37612	0
	5.38822	4			5.38822	0			5.38822	15			5.38822	0
	5.40035	3			5.40035	0			5.40035	16			5.40035	0
	5.41251	3			5.41251	0			5.41251	12			5.41251	0
	5.42469	4			5.42469	0			5.42469	15			5.42469	0
	5.4369	3			5.4369	0			5.4369	14			5.4369	0
	5.44914	4			5.44914	0			5.44914	13			5.44914	0
	5.46141	2			5.46141	0			5.46141	13			5.46141	0
	5.4737	6			5.4737	0			5.4737	10			5.4737	0
	5.48603	2			5.48603	0			5.48603	15			5.48603	0
	5.49838	3			5.49838	1			5.49838	7			5.49838	0
	5.51075	1			5.51075	0			5.51075	14			5.51075	0
	5.52316	5			5.52316	0			5.52316	12			5.52316	0
	5.53559	5			5.53559	0			5.53559	9			5.53559	0
	5.54805	2			5.54805	0			5.54805	17			5.54805	0
	5.56054	2			5.56054	0			5.56054	14			5.56054	0
	5.57306	4			5.57306	0			5.57306	11			5.57306	0
	5.58561	3			5.58561	0			5.58561	15			5.58561	0
	5.59818	3			5.59818	0			5.59818	21			5.59818	0
	5.61078	4			5.61078	0			5.61078	15			5.61078	0
	5.62341	1			5.62341	0			5.62341	12			5.62341	0
	5.63607	3			5.63607	0			5.63607	8			5.63607	0
	5.64876	1			5.64876	0			5.64876	12			5.64876	0
	5.66148	4			5.66148	0			5.66148	13			5.66148	0
	5.67422	1			5.67422	0			5.67422	19			5.67422	0
	5.68699	1			5.68699	0			5.68699	11			5.68699	0
	5.6998	2			5.6998	1			5.6998	21			5.6998	0
	5.71263	1			5.71263	0			5.71263	6			5.71263	0
	5.72549	1			5.72549	0			5.72549	10			5.72549	0
	5.73838	2			5.73838	0			5.73838	10			5.73838	0
	5.75129	5			5.75129	0			5.75129	10			5.75129	1
	5.76424	2			5.76424	0			5.76424	10			5.76424	0
	5.77722	5			5.77722	0			5.77722	5			5.77722	0
	5.79022	2			5.79022	0			5.79022	15			5.79022	1
	5.80326	1			5.80326	0			5.80326	8			5.80326	0
	5.81632	3			5.81632	0			5.81632	19			5.81632	1
	5.82942	1			5.82942	0			5.82942	8			5.82942	0
	5.84254	3			5.84254	0			5.84254	19			5.84254	1
	5.85569	3			5.85569	0			5.85569	11			5.85569	0
	5.86887	5			5.86887	1			5.86887	11			5.86887	0
	5.88208	3			5.88208	0			5.88208	11			5.88208	0
	5.89533	3			5.89533	0			5.89533	10			5.89533	1
	5.9086	3			5.9086	0			5.9086	9			5.9086	0
	5.9219	0			5.9219	0			5.9219	13			5.9219	0
	5.93523	4			5.93523	0			5.93523	8			5.93523	0
	5.94859	3			5.94859	0			5.94859	8			5.94859	0
	5.96198	3			5.96198	0			5.96198	10			5.96198	0
	5.9754	2			5.9754	0			5.9754	8			5.9754	0
	5.98885	1			5.98885	0			5.98885	8			5.98885	0
	6.00234	3			6.00234	0			6.00234	13			6.00234	0
	6.01585	7			6.01585	0			6.01585	8			6.01585	0
	6.02939	1			6.02939	0			6.02939	12			6.02939	1
	6.04296	5			6.04296	0			6.04296	12			6.04296	0
	6.05657	3			6.05657	0			6.05657	8			6.05657	0
	6.0702	4			6.0702	0			6.0702	10			6.0702	0
	6.08387	3			6.08387	0			6.08387	10			6.08387	0
	6.09756	3			6.09756	0			6.09756	18			6.09756	1
	6.11129	1			6.11129	1			6.11129	8			6.11129	0
	6.12505	0			6.12505	0			6.12505	6			6.12505	1
	6.13883	2			6.13883	0			6.13883	13			6.13883	0
	6.15265	1			6.15265	0			6.15265	12			6.15265	0
	6.1665	1			6.1665	0			6.1665	12			6.1665	0
	6.18039	4			6.18039	0			6.18039	13			6.18039	0
	6.1943	0			6.1943	0			6.1943	15			6.1943	0
	6.20824	1			6.20824	0			6.20824	16			6.20824	0
	6.22222	3			6.22222	0			6.22222	9			6.22222	0
	6.23623	1			6.23623	0			6.23623	12			6.23623	0
	6.25027	4			6.25027	0			6.25027	10			6.25027	0
	6.26434	1			6.26434	0			6.26434	9			6.26434	0
	6.27844	2			6.27844	0			6.27844	6			6.27844	0
	6.29257	2			6.29257	0			6.29257	8			6.29257	0
	6.30674	1			6.30674	0			6.30674	6			6.30674	0
	6.32093	0			6.32093	1			6.32093	7			6.32093	0
	6.33516	2			6.33516	0			6.33516	7			6.33516	0
	6.34942	1			6.34942	0			6.34942	15			6.34942	0
	6.36372	2			6.36372	0			6.36372	7			6.36372	1
	6.37804	2			6.37804	0			6.37804	10			6.37804	0
	6.3924	1			6.3924	0			6.3924	10			6.3924	0
	6.40679	3			6.40679	0			6.40679	12			6.40679	0
	6.42121	2			6.42121	0			6.42121	17			6.42121	0
	6.43567	2			6.43567	1			6.43567	10			6.43567	0
	6.45016	1			6.45016	0			6.45016	12			6.45016	0
	6.46468	1			6.46468	0			6.46468	10			6.46468	0
	6.47923	2			6.47923	0			6.47923	11			6.47923	0
	6.49382	2			6.49382	0			6.49382	12			6.49382	0
	6.50843	3			6.50843	0			6.50843	6			6.50843	0
	6.52309	0			6.52309	0			6.52309	6			6.52309	0
	6.53777	2			6.53777	0			6.53777	15			6.53777	0
	6.55249	1			6.55249	0			6.55249	12			6.55249	0
	6.56724	0			6.56724	0			6.56724	7			6.56724	0
	6.58202	0			6.58202	0			6.58202	9			6.58202	0
	6.59684	0			6.59684	0			6.59684	11			6.59684	0
	6.61169	0			6.61169	0			6.61169	6			6.61169	0
	6.62657	1			6.62657	0			6.62657	12			6.62657	0
	6.64149	0			6.64149	0			6.64149	6			6.64149	0
	6.65644	0			6.65644	0			6.65644	7			6.65644	0
	6.67143	0			6.67143	0			6.67143	10			6.67143	0
	6.68645	1			6.68645	1			6.68645	8			6.68645	0
	6.7015	2			6.7015	0			6.7015	14			6.7015	0
	6.71658	0			6.71658	0			6.71658	3			6.71658	0
	6.7317	1			6.7317	0			6.7317	6			6.7317	0
	6.74686	0			6.74686	0			6.74686	11			6.74686	0
	6.76205	3			6.76205	0			6.76205	16			6.76205	0
	6.77727	0			6.77727	0			6.77727	9			6.77727	0
	6.79253	0			6.79253	1			6.79253	13			6.79253	0
	6.80782	1			6.80782	0			6.80782	7			6.80782	0
	6.82314	1			6.82314	0			6.82314	11			6.82314	0
	6.8385	0			6.8385	0			6.8385	8			6.8385	0
	6.8539	1			6.8539	0			6.8539	12			6.8539	0
	6.86932	1			6.86932	0			6.86932	8			6.86932	0
	6.88479	2			6.88479	0			6.88479	9			6.88479	0
	6.90029	1			6.90029	0			6.90029	10			6.90029	1
	6.91582	3			6.91582	0			6.91582	8			6.91582	0
	6.93139	1			6.93139	0			6.93139	8			6.93139	0
	6.94699	0			6.94699	0			6.94699	7			6.94699	0
	6.96263	2			6.96263	0			6.96263	10			6.96263	0
	6.97831	0			6.97831	0			6.97831	11			6.97831	0
	6.99402	1			6.99402	0			6.99402	8			6.99402	0
	7.00976	0			7.00976	0			7.00976	9			7.00976	0
	7.02554	1			7.02554	0			7.02554	10			7.02554	0
	7.04136	1			7.04136	0			7.04136	8			7.04136	0
	7.05721	2			7.05721	0			7.05721	10			7.05721	0
	7.07309	0			7.07309	0			7.07309	15			7.07309	0
	7.08902	0			7.08902	0			7.08902	6			7.08902	0
	7.10497	1			7.10497	0			7.10497	5			7.10497	0
	7.12097	0			7.12097	0			7.12097	8			7.12097	0
	7.137	0			7.137	0			7.137	2			7.137	1
	7.15307	0			7.15307	0			7.15307	5			7.15307	0
	7.16917	1			7.16917	0			7.16917	7			7.16917	0
	7.18531	0			7.18531	0			7.18531	8			7.18531	0
	7.20148	0			7.20148	0			7.20148	5			7.20148	1
	7.21769	0			7.21769	0			7.21769	5			7.21769	0
	7.23394	1			7.23394	0			7.23394	7			7.23394	0
	7.25023	0			7.25023	0			7.25023	6			7.25023	0
	7.26655	1			7.26655	1			7.26655	11			7.26655	1
	7.28291	0			7.28291	0			7.28291	11			7.28291	0
	7.2993	0			7.2993	0			7.2993	13			7.2993	0
	7.31573	0			7.31573	0			7.31573	6			7.31573	0
	7.3322	0			7.3322	0			7.3322	5			7.3322	1
	7.34871	0			7.34871	0			7.34871	4			7.34871	0
	7.36525	0			7.36525	0			7.36525	9			7.36525	0
	7.38183	1			7.38183	0			7.38183	5			7.38183	0
	7.39845	1			7.39845	0			7.39845	3			7.39845	0
	7.4151	1			7.4151	0			7.4151	5			7.4151	0
	7.4318	0			7.4318	1			7.4318	10			7.4318	0
	7.44853	0			7.44853	0			7.44853	8			7.44853	0
	7.46529	0			7.46529	0			7.46529	8			7.46529	0
	7.4821	0			7.4821	0			7.4821	5			7.4821	0
	7.49894	1			7.49894	0			7.49894	5			7.49894	1
	7.51582	1			7.51582	0			7.51582	7			7.51582	0
	7.53274	0			7.53274	0			7.53274	7			7.53274	0
	7.5497	0			7.5497	0			7.5497	7			7.5497	0
	7.5667	1			7.5667	0			7.5667	2			7.5667	0
	7.58373	0			7.58373	1			7.58373	7			7.58373	0
	7.6008	0			7.6008	0			7.6008	5			7.6008	0
	7.61791	1			7.61791	0			7.61791	5			7.61791	0
	7.63506	0			7.63506	0			7.63506	7			7.63506	0
	7.65225	0			7.65225	0			7.65225	3			7.65225	0
	7.66947	0			7.66947	0			7.66947	2			7.66947	0
	7.68674	2			7.68674	0			7.68674	7			7.68674	0
	7.70404	0			7.70404	0			7.70404	2			7.70404	0
	7.72139	0			7.72139	0			7.72139	3			7.72139	0
	7.73877	0			7.73877	0			7.73877	4			7.73877	1
	7.75619	0			7.75619	0			7.75619	6			7.75619	0
	7.77365	0			7.77365	0			7.77365	6			7.77365	1
	7.79115	0			7.79115	0			7.79115	4			7.79115	0
	7.80869	0			7.80869	0			7.80869	7			7.80869	0
	7.82627	0			7.82627	0			7.82627	3			7.82627	0
	7.84389	0			7.84389	0			7.84389	5			7.84389	0
	7.86154	0			7.86154	0			7.86154	9			7.86154	0
	7.87924	0			7.87924	0			7.87924	7			7.87924	0
	7.89698	0			7.89698	0			7.89698	3			7.89698	0
	7.91476	0			7.91476	0			7.91476	4			7.91476	0
	7.93257	0			7.93257	1			7.93257	7			7.93257	0
	7.95043	0			7.95043	0			7.95043	6			7.95043	0
	7.96833	0			7.96833	0			7.96833	2			7.96833	0
	7.98627	0			7.98627	0			7.98627	5			7.98627	0
	8.00424	0			8.00424	1			8.00424	3			8.00424	0
	8.02226	0			8.02226	0			8.02226	7			8.02226	0
	8.04032	0			8.04032	0			8.04032	4			8.04032	0
	8.05842	0			8.05842	0			8.05842	2			8.05842	0
	8.07656	0			8.07656	0			8.07656	5			8.07656	0
	8.09474	0			8.09474	0			8.09474	6			8.09474	0
	8.11297	0			8.11297	2			8.11297	5			8.11297	0
	8.13123	0			8.13123	0			8.13123	3			8.13123	0
	8.14953	0			8.14953	0			8.14953	1			8.14953	0
	8.16788	0			8.16788	0			8.16788	5			8.16788	0
	8.18627	0			8.18627	0			8.18627	5			8.18627	0
	8.2047	0			8.2047	0			8.2047	3			8.2047	0
	8.22317	0			8.22317	0			8.22317	8			8.22317	0
	8.24168	1			8.24168	0			8.24168	4			8.24168	0
	8.26023	0			8.26023	0			8.26023	6			8.26023	0
	8.27883	0			8.27883	0			8.27883	7			8.27883	0
	8.29746	0			8.29746	0			8.29746	1			8.29746	0
	8.31614	0			8.31614	0			8.31614	5			8.31614	0
	8.33486	1			8.33486	1			8.33486	3			8.33486	0
	8.35363	0			8.35363	0			8.35363	5			8.35363	0
	8.37243	0			8.37243	1			8.37243	1			8.37243	0
	8.39128	0			8.39128	2			8.39128	2			8.39128	0
	8.41017	0			8.41017	0			8.41017	3			8.41017	0
	8.4291	0			8.4291	0			8.4291	7			8.4291	0
	8.44808	0			8.44808	0			8.44808	6			8.44808	0
	8.46709	0			8.46709	0			8.46709	3			8.46709	0
	8.48615	0			8.48615	0			8.48615	3			8.48615	1
	8.50526	0			8.50526	2			8.50526	6			8.50526	0
	8.5244	0			8.5244	0			8.5244	2			8.5244	0
	8.54359	1			8.54359	1			8.54359	2			8.54359	0
	8.56283	0			8.56283	0			8.56283	1			8.56283	0
	8.5821	0			8.5821	0			8.5821	2			8.5821	0
	8.60142	1			8.60142	0			8.60142	5			8.60142	0
	8.62079	0			8.62079	0			8.62079	3			8.62079	0
	8.64019	0			8.64019	0			8.64019	4			8.64019	0
	8.65964	0			8.65964	0			8.65964	9			8.65964	0
	8.67914	0			8.67914	1			8.67914	4			8.67914	0
	8.69868	0			8.69868	0			8.69868	4			8.69868	0
	8.71826	0			8.71826	0			8.71826	1			8.71826	0
	8.73788	0			8.73788	0			8.73788	2			8.73788	0
	8.75755	0			8.75755	0			8.75755	1			8.75755	0
	8.77727	0			8.77727	1			8.77727	4			8.77727	0
	8.79703	0			8.79703	0			8.79703	4			8.79703	0
	8.81683	0			8.81683	0			8.81683	3			8.81683	1
	8.83668	0			8.83668	0			8.83668	3			8.83668	0
	8.85657	0			8.85657	1			8.85657	8			8.85657	0
	8.87651	0			8.87651	0			8.87651	0			8.87651	0
	8.89649	0			8.89649	0			8.89649	4			8.89649	0
	8.91652	0			8.91652	0			8.91652	2			8.91652	0
	8.93659	0			8.93659	0			8.93659	3			8.93659	0
	8.95671	0			8.95671	0			8.95671	1			8.95671	2
	8.97687	0			8.97687	1			8.97687	5			8.97687	0
	8.99708	0			8.99708	0			8.99708	0			8.99708	0
	9.01733	0			9.01733	0			9.01733	3			9.01733	0
	9.03763	0			9.03763	0			9.03763	1			9.03763	1
	9.05798	0			9.05798	0			9.05798	5			9.05798	1
	9.07837	0			9.07837	0			9.07837	3			9.07837	0
	9.09881	0			9.09881	1			9.09881	4			9.09881	0
	9.11929	0			9.11929	0			9.11929	1			9.11929	1
	9.13982	0			9.13982	0			9.13982	2			9.13982	1
	9.16039	0			9.16039	0			9.16039	1			9.16039	1
	9.18101	0			9.18101	0			9.18101	1			9.18101	0
	9.20168	0			9.20168	1			9.20168	7			9.20168	1
	9.2224	0			9.2224	1			9.2224	6			9.2224	0
	9.24316	0			9.24316	1			9.24316	2			9.24316	0
	9.26396	0			9.26396	1			9.26396	1			9.26396	1
	9.28482	0			9.28482	0			9.28482	5			9.28482	0
	9.30572	0			9.30572	1			9.30572	4			9.30572	0
	9.32667	0			9.32667	0			9.32667	2			9.32667	0
	9.34766	0			9.34766	0			9.34766	3			9.34766	0
	9.36871	0			9.36871	0			9.36871	1			9.36871	0
	9.3898	0			9.3898	0			9.3898	2			9.3898	0
	9.41094	0			9.41094	0			9.41094	4			9.41094	1
	9.43212	0			9.43212	0			9.43212	1			9.43212	0
	9.45335	0			9.45335	0			9.45335	2			9.45335	0
	9.47464	0			9.47464	0			9.47464	3			9.47464	1
	9.49596	0			9.49596	0			9.49596	3			9.49596	1
	9.51734	0			9.51734	1			9.51734	2			9.51734	0
	9.53877	0			9.53877	1			9.53877	0			9.53877	0
	9.56024	0			9.56024	0			9.56024	4			9.56024	0
	9.58176	0			9.58176	0			9.58176	0			9.58176	0
	9.60333	0			9.60333	0			9.60333	2			9.60333	1
	9.62495	0			9.62495	1			9.62495	4			9.62495	0
	9.64662	0			9.64662	0			9.64662	4			9.64662	1
	9.66833	0			9.66833	0			9.66833	9			9.66833	0
	9.6901	0			9.6901	0			9.6901	4			9.6901	0
	9.71191	0			9.71191	0			9.71191	3			9.71191	0
	9.73377	0			9.73377	0			9.73377	3			9.73377	0
	9.75569	0			9.75569	0			9.75569	3			9.75569	0
	9.77765	0			9.77765	0			9.77765	1			9.77765	0
	9.79966	0			9.79966	0			9.79966	1			9.79966	0
	9.82172	0			9.82172	0			9.82172	0			9.82172	0
	9.84383	0			9.84383	0			9.84383	5			9.84383	0
	9.86599	0			9.86599	0			9.86599	0			9.86599	0
	9.8882	0			9.8882	0			9.8882	1			9.8882	0
	9.91046	0			9.91046	2			9.91046	0			9.91046	0
	9.93277	0			9.93277	0			9.93277	2			9.93277	2
	9.95513	0			9.95513	0			9.95513	3			9.95513	1
	9.97754	0			9.97754	0			9.97754	3			9.97754	1
	10	0			10	0			10	0			10	0
	10.0225	0			10.0225	1			10.0225	2			10.0225	0
	10.0451	0			10.0451	1			10.0451	5			10.0451	1
	10.0677	0			10.0677	0			10.0677	0			10.0677	0
	10.0904	0			10.0904	0			10.0904	4			10.0904	0
	10.1131	0			10.1131	0			10.1131	3			10.1131	1
	10.1358	0			10.1358	0			10.1358	1			10.1358	0
	10.1586	0			10.1586	0			10.1586	2			10.1586	1
	10.1815	0			10.1815	0			10.1815	1			10.1815	1
	10.2044	0			10.2044	0			10.2044	0			10.2044	0
	10.2274	0			10.2274	0			10.2274	3			10.2274	0
	10.2504	0			10.2504	2			10.2504	2			10.2504	2
	10.2735	0			10.2735	0			10.2735	5			10.2735	0
	10.2966	0			10.2966	1			10.2966	1			10.2966	0
	10.3198	0			10.3198	0			10.3198	1			10.3198	1
	10.343	0			10.343	0			10.343	1			10.343	0
	10.3663	0			10.3663	1			10.3663	2			10.3663	0
	10.3897	0			10.3897	0			10.3897	0			10.3897	0
	10.4131	0			10.4131	0			10.4131	4			10.4131	0
	10.4365	0			10.4365	0			10.4365	1			10.4365	0
	10.46	0			10.46	0			10.46	3			10.46	0
	10.4835	0			10.4835	0			10.4835	4			10.4835	0
	10.5071	0			10.5071	1			10.5071	1			10.5071	1
	10.5308	0			10.5308	0			10.5308	2			10.5308	0
	10.5545	0			10.5545	0			10.5545	1			10.5545	0
	10.5783	0			10.5783	0			10.5783	2			10.5783	0
	10.6021	0			10.6021	0			10.6021	5			10.6021	0
	10.6259	0			10.6259	0			10.6259	4			10.6259	0
	10.6499	0			10.6499	0			10.6499	2			10.6499	1
	10.6738	0			10.6738	0			10.6738	1			10.6738	1
	10.6979	0			10.6979	1			10.6979	2			10.6979	1
	10.7219	0			10.7219	2			10.7219	3			10.7219	0
	10.7461	0			10.7461	0			10.7461	3			10.7461	0
	10.7703	0			10.7703	1			10.7703	1			10.7703	0
	10.7945	0			10.7945	0			10.7945	2			10.7945	0
	10.8188	0			10.8188	0			10.8188	2			10.8188	0
	10.8432	0			10.8432	2			10.8432	2			10.8432	0
	10.8676	0			10.8676	0			10.8676	1			10.8676	1
	10.892	0			10.892	0			10.892	1			10.892	1
	10.9166	0			10.9166	0			10.9166	4			10.9166	0
	10.9411	0			10.9411	0			10.9411	1			10.9411	0
	10.9658	0			10.9658	0			10.9658	1			10.9658	0
	10.9905	0			10.9905	0			10.9905	5			10.9905	0
	11.0152	0			11.0152	1			11.0152	3			11.0152	0
	11.04	1			11.04	1			11.04	2			11.04	0
	11.0648	0			11.0648	2			11.0648	5			11.0648	0
	11.0898	0			11.0898	0			11.0898	2			11.0898	1
	11.1147	0			11.1147	0			11.1147	0			11.1147	0
	11.1397	0			11.1397	0			11.1397	1			11.1397	0
	11.1648	0			11.1648	0			11.1648	1			11.1648	0
	11.1899	0			11.1899	1			11.1899	0			11.1899	0
	11.2151	0			11.2151	0			11.2151	1			11.2151	0
	11.2404	0			11.2404	0			11.2404	3			11.2404	0
	11.2657	0			11.2657	0			11.2657	2			11.2657	0
	11.2911	0			11.2911	0			11.2911	1			11.2911	0
	11.3165	0			11.3165	0			11.3165	2			11.3165	0
	11.3419	0			11.3419	1			11.3419	1			11.3419	1
	11.3675	0			11.3675	0			11.3675	2			11.3675	0
	11.3931	0			11.3931	0			11.3931	1			11.3931	1
	11.4187	0			11.4187	0			11.4187	0			11.4187	1
	11.4444	0			11.4444	0			11.4444	6			11.4444	0
	11.4702	0			11.4702	1			11.4702	2			11.4702	0
	11.496	0			11.496	1			11.496	3			11.496	0
	11.5219	0			11.5219	0			11.5219	0			11.5219	0
	11.5478	0			11.5478	1			11.5478	0			11.5478	0
	11.5738	0			11.5738	0			11.5738	0			11.5738	0
	11.5999	0			11.5999	0			11.5999	2			11.5999	0
	11.626	0			11.626	0			11.626	1			11.626	0
	11.6522	0			11.6522	1			11.6522	2			11.6522	0
	11.6784	0			11.6784	1			11.6784	2			11.6784	2
	11.7047	0			11.7047	0			11.7047	0			11.7047	0
	11.731	0			11.731	0			11.731	0			11.731	0
	11.7574	0			11.7574	0			11.7574	0			11.7574	0
	11.7839	0			11.7839	0			11.7839	0			11.7839	0
	11.8104	0			11.8104	0			11.8104	2			11.8104	2
	11.837	0			11.837	1			11.837	2			11.837	1
	11.8637	0			11.8637	0			11.8637	0			11.8637	1
	11.8904	0			11.8904	1			11.8904	1			11.8904	2
	11.9171	0			11.9171	1			11.9171	1			11.9171	0
	11.944	0			11.944	0			11.944	0			11.944	0
	11.9709	0			11.9709	0			11.9709	1			11.9709	0
	11.9978	1			11.9978	0			11.9978	2			11.9978	0
	12.0248	0			12.0248	0			12.0248	1			12.0248	0
	12.0519	0			12.0519	0			12.0519	1			12.0519	1
	12.079	0			12.079	0			12.079	2			12.079	0
	12.1062	0			12.1062	0			12.1062	2			12.1062	1
	12.1335	0			12.1335	0			12.1335	1			12.1335	0
	12.1608	0			12.1608	0			12.1608	0			12.1608	0
	12.1881	0			12.1881	0			12.1881	1			12.1881	1
	12.2156	0			12.2156	0			12.2156	1			12.2156	1
	12.2431	0			12.2431	0			12.2431	4			12.2431	0
	12.2706	0			12.2706	0			12.2706	0			12.2706	0
	12.2983	0			12.2983	0			12.2983	0			12.2983	0
	12.3259	0			12.3259	0			12.3259	0			12.3259	1
	12.3537	0			12.3537	1			12.3537	1			12.3537	0
	12.3815	0			12.3815	1			12.3815	2			12.3815	0
	12.4094	0			12.4094	0			12.4094	0			12.4094	0
	12.4373	0			12.4373	0			12.4373	1			12.4373	0
	12.4653	0			12.4653	0			12.4653	1			12.4653	0
	12.4934	0			12.4934	0			12.4934	3			12.4934	1
	12.5215	0			12.5215	0			12.5215	3			12.5215	0
	12.5497	0			12.5497	1			12.5497	1			12.5497	1
	12.5779	0			12.5779	0			12.5779	0			12.5779	1
	12.6063	0			12.6063	0			12.6063	0			12.6063	0
	12.6346	0			12.6346	0			12.6346	0			12.6346	0
	12.6631	0			12.6631	0			12.6631	1			12.6631	1
	12.6916	0			12.6916	1			12.6916	0			12.6916	0
	12.7201	0			12.7201	0			12.7201	1			12.7201	0
	12.7488	0			12.7488	0			12.7488	1			12.7488	0
	12.7775	0			12.7775	1			12.7775	0			12.7775	0
	12.8062	0			12.8062	1			12.8062	1			12.8062	0
	12.8351	0			12.8351	0			12.8351	2			12.8351	0
	12.864	0			12.864	0			12.864	0			12.864	0
	12.8929	0			12.8929	0			12.8929	1			12.8929	0
	12.922	0			12.922	0			12.922	1			12.922	0
	12.951	0			12.951	0			12.951	3			12.951	1
	12.9802	0			12.9802	0			12.9802	3			12.9802	0
	13.0094	0			13.0094	0			13.0094	0			13.0094	0
	13.0387	0			13.0387	1			13.0387	1			13.0387	0
	13.0681	0			13.0681	1			13.0681	1			13.0681	1
	13.0975	0			13.0975	0			13.0975	2			13.0975	0
	13.127	0			13.127	0			13.127	0			13.127	1
	13.1565	0			13.1565	0			13.1565	1			13.1565	0
	13.1861	0			13.1861	0			13.1861	2			13.1861	1
	13.2158	0			13.2158	0			13.2158	3			13.2158	0
	13.2456	0			13.2456	0			13.2456	1			13.2456	0
	13.2754	0			13.2754	0			13.2754	1			13.2754	0
	13.3053	0			13.3053	0			13.3053	1			13.3053	1
	13.3352	0			13.3352	0			13.3352	1			13.3352	0
	13.3652	0			13.3652	0			13.3652	2			13.3652	0
	13.3953	0			13.3953	0			13.3953	0			13.3953	0
	13.4255	0			13.4255	0			13.4255	0			13.4255	0
	13.4557	0			13.4557	0			13.4557	2			13.4557	0
	13.486	0			13.486	1			13.486	0			13.486	0
	13.5163	0			13.5163	0			13.5163	0			13.5163	0
	13.5468	0			13.5468	1			13.5468	1			13.5468	0
	13.5773	0			13.5773	0			13.5773	0			13.5773	0
	13.6078	0			13.6078	1			13.6078	0			13.6078	1
	13.6385	0			13.6385	0			13.6385	1			13.6385	0
	13.6692	0			13.6692	0			13.6692	0			13.6692	0
	13.6999	0			13.6999	1			13.6999	2			13.6999	0
	13.7308	0			13.7308	0			13.7308	1			13.7308	1
	13.7617	0			13.7617	1			13.7617	0			13.7617	0
	13.7927	0			13.7927	0			13.7927	1			13.7927	1
	13.8237	0			13.8237	0			13.8237	0			13.8237	1
	13.8548	0			13.8548	0			13.8548	0			13.8548	0
	13.886	0			13.886	0			13.886	1			13.886	0
	13.9173	0			13.9173	1			13.9173	2			13.9173	0
	13.9486	0			13.9486	1			13.9486	0			13.9486	0
	13.98	0			13.98	0			13.98	1			13.98	0
	14.0115	0			14.0115	0			14.0115	0			14.0115	1
	14.043	0			14.043	0			14.043	2			14.043	0
	14.0746	0			14.0746	0			14.0746	2			14.0746	1
	14.1063	0			14.1063	0			14.1063	0			14.1063	1
	14.1381	0			14.1381	0			14.1381	2			14.1381	0
	14.1699	0			14.1699	0			14.1699	0			14.1699	0
	14.2018	0			14.2018	0			14.2018	0			14.2018	0
	14.2338	0			14.2338	0			14.2338	0			14.2338	0
	14.2658	0			14.2658	2			14.2658	0			14.2658	0
	14.2979	0			14.2979	1			14.2979	1			14.2979	1
	14.3301	0			14.3301	0			14.3301	3			14.3301	0
	14.3624	0			14.3624	0			14.3624	0			14.3624	0
	14.3947	0			14.3947	0			14.3947	1			14.3947	0
	14.4271	0			14.4271	0			14.4271	1			14.4271	0
	14.4596	0			14.4596	1			14.4596	2			14.4596	0
	14.4921	0			14.4921	0			14.4921	1			14.4921	1
	14.5248	0			14.5248	0			14.5248	0			14.5248	0
	14.5575	0			14.5575	0			14.5575	0			14.5575	0
	14.5902	0			14.5902	0			14.5902	0			14.5902	0
	14.6231	0			14.6231	1			14.6231	0			14.6231	0
	14.656	0			14.656	0			14.656	0			14.656	0
	14.689	0			14.689	0			14.689	1			14.689	0
	14.7221	0			14.7221	0			14.7221	0			14.7221	0
	14.7552	0			14.7552	0			14.7552	0			14.7552	0
	14.7884	0			14.7884	0			14.7884	2			14.7884	1
	14.8217	0			14.8217	0			14.8217	1			14.8217	0
	14.8551	0			14.8551	0			14.8551	1			14.8551	1
	14.8885	0			14.8885	1			14.8885	0			14.8885	0
	14.922	0			14.922	1			14.922	1			14.922	0
	14.9556	0			14.9556	0			14.9556	0			14.9556	0
	14.9893	0			14.9893	1			14.9893	2			14.9893	1
	15.023	0			15.023	1			15.023	0			15.023	0
	15.0569	0			15.0569	0			15.0569	1			15.0569	1
	15.0908	0			15.0908	0			15.0908	0			15.0908	0
	15.1247	0			15.1247	0			15.1247	1			15.1247	0
	15.1588	0			15.1588	0			15.1588	2			15.1588	0
	15.1929	0			15.1929	1			15.1929	1			15.1929	0
	15.2271	0			15.2271	0			15.2271	1			15.2271	1
	15.2614	0			15.2614	0			15.2614	0			15.2614	1
	15.2957	0			15.2957	0			15.2957	0			15.2957	0
	15.3302	0			15.3302	0			15.3302	1			15.3302	0
	15.3647	0			15.3647	0			15.3647	0			15.3647	0
	15.3993	0			15.3993	1			15.3993	0			15.3993	0
	15.4339	0			15.4339	1			15.4339	1			15.4339	0
	15.4687	0			15.4687	0			15.4687	0			15.4687	0
	15.5035	0			15.5035	1			15.5035	2			15.5035	0
	15.5384	0			15.5384	1			15.5384	0			15.5384	0
	15.5734	0			15.5734	0			15.5734	1			15.5734	0
	15.6084	0			15.6084	1			15.6084	2			15.6084	0
	15.6436	0			15.6436	0			15.6436	1			15.6436	2
	15.6788	0			15.6788	1			15.6788	1			15.6788	0
	15.7141	0			15.7141	0			15.7141	1			15.7141	0
	15.7495	0			15.7495	0			15.7495	0			15.7495	1
	15.7849	0			15.7849	0			15.7849	1			15.7849	0
	15.8204	0			15.8204	1			15.8204	0			15.8204	0
	15.8561	0			15.8561	0			15.8561	1			15.8561	1
	15.8918	0			15.8918	0			15.8918	0			15.8918	0
	15.9275	0			15.9275	0			15.9275	1			15.9275	1
	15.9634	0			15.9634	0			15.9634	0			15.9634	1
	15.9993	0			15.9993	1			15.9993	0			15.9993	0
	16.0353	0			16.0353	0			16.0353	0			16.0353	0
	16.0714	0			16.0714	0			16.0714	0			16.0714	0
	16.1076	0			16.1076	0			16.1076	0			16.1076	1
	16.1439	0			16.1439	2			16.1439	0			16.1439	0
	16.1802	0			16.1802	0			16.1802	2			16.1802	0
	16.2166	0			16.2166	0			16.2166	0			16.2166	1
	16.2531	0			16.2531	0			16.2531	0			16.2531	0
	16.2897	0			16.2897	0			16.2897	0			16.2897	0
	16.3264	0			16.3264	1			16.3264	0			16.3264	0
	16.3632	0			16.3632	0			16.3632	0			16.3632	0
	16.4	0			16.4	1			16.4	0			16.4	2
	16.4369	0			16.4369	0			16.4369	0			16.4369	0
	16.4739	0			16.4739	0			16.4739	1			16.4739	0
	16.511	0			16.511	0			16.511	1			16.511	0
	16.5482	0			16.5482	1			16.5482	1			16.5482	2
	16.5854	0			16.5854	0			16.5854	0			16.5854	1
	16.6228	0			16.6228	1			16.6228	1			16.6228	0
	16.6602	0			16.6602	1			16.6602	2			16.6602	0
	16.6977	0			16.6977	2			16.6977	0			16.6977	0
	16.7353	0			16.7353	0			16.7353	0			16.7353	0
	16.7729	0			16.7729	1			16.7729	0			16.7729	0
	16.8107	0			16.8107	1			16.8107	0			16.8107	0
	16.8485	0			16.8485	0			16.8485	1			16.8485	0
	16.8865	0			16.8865	0			16.8865	1			16.8865	0
	16.9245	0			16.9245	0			16.9245	0			16.9245	0
	16.9626	0			16.9626	1			16.9626	1			16.9626	0
	17.0008	0			17.0008	1			17.0008	0			17.0008	1
	17.039	0			17.039	0			17.039	0			17.039	0
	17.0774	0			17.0774	1			17.0774	0			17.0774	1
	17.1158	0			17.1158	2			17.1158	1			17.1158	0
	17.1544	0			17.1544	0			17.1544	1			17.1544	0
	17.193	0			17.193	0			17.193	3			17.193	0
	17.2317	0			17.2317	1			17.2317	0			17.2317	0
	17.2705	0			17.2705	1			17.2705	1			17.2705	1
	17.3094	0			17.3094	0			17.3094	1			17.3094	0
	17.3483	0			17.3483	1			17.3483	2			17.3483	0
	17.3874	0			17.3874	0			17.3874	1			17.3874	0
	17.4265	0			17.4265	0			17.4265	1			17.4265	0
	17.4658	0			17.4658	0			17.4658	0			17.4658	0
	17.5051	0			17.5051	3			17.5051	0			17.5051	0
	17.5445	0			17.5445	1			17.5445	1			17.5445	2
	17.584	0			17.584	0			17.584	0			17.584	0
	17.6236	0			17.6236	0			17.6236	1			17.6236	0
	17.6632	0			17.6632	3			17.6632	2			17.6632	0
	17.703	0			17.703	0			17.703	0			17.703	1
	17.7429	0			17.7429	3			17.7429	0			17.7429	1
	17.7828	0			17.7828	2			17.7828	1			17.7828	0
	17.8228	0			17.8228	2			17.8228	1			17.8228	1
	17.8629	0			17.8629	1			17.8629	1			17.8629	0
	17.9032	0			17.9032	1			17.9032	1			17.9032	0
	17.9435	0			17.9435	1			17.9435	0			17.9435	0
	17.9839	0			17.9839	0			17.9839	1			17.9839	0
	18.0243	0			18.0243	0			18.0243	1			18.0243	0
	18.0649	0			18.0649	1			18.0649	1			18.0649	0
	18.1056	0			18.1056	0			18.1056	0			18.1056	0
	18.1463	0			18.1463	1			18.1463	1			18.1463	0
	18.1872	0			18.1872	1			18.1872	0			18.1872	2
	18.2281	0			18.2281	2			18.2281	0			18.2281	0
	18.2692	0			18.2692	1			18.2692	0			18.2692	0
	18.3103	0			18.3103	0			18.3103	0			18.3103	0
	18.3515	0			18.3515	0			18.3515	0			18.3515	0
	18.3928	0			18.3928	0			18.3928	2			18.3928	1
	18.4342	0			18.4342	1			18.4342	2			18.4342	0
	18.4757	0			18.4757	0			18.4757	0			18.4757	0
	18.5173	0			18.5173	0			18.5173	1			18.5173	0
	18.559	0			18.559	0			18.559	0			18.559	0
	18.6008	0			18.6008	1			18.6008	0			18.6008	0
	18.6427	0			18.6427	1			18.6427	1			18.6427	0
	18.6846	0			18.6846	0			18.6846	0			18.6846	0
	18.7267	0			18.7267	0			18.7267	1			18.7267	0
	18.7688	0			18.7688	0			18.7688	0			18.7688	0
	18.8111	0			18.8111	1			18.8111	1			18.8111	0
	18.8534	0			18.8534	1			18.8534	0			18.8534	0
	18.8959	0			18.8959	1			18.8959	1			18.8959	0
	18.9384	0			18.9384	1			18.9384	2			18.9384	2
	18.9811	0			18.9811	1			18.9811	0			18.9811	0
	19.0238	0			19.0238	0			19.0238	0			19.0238	0
	19.0666	0			19.0666	0			19.0666	1			19.0666	0
	19.1095	0			19.1095	0			19.1095	0			19.1095	0
	19.1525	0			19.1525	0			19.1525	0			19.1525	0
	19.1957	0			19.1957	1			19.1957	0			19.1957	0
	19.2389	0			19.2389	1			19.2389	0			19.2389	0
	19.2822	0			19.2822	1			19.2822	0			19.2822	0
	19.3256	0			19.3256	0			19.3256	0			19.3256	1
	19.3691	0			19.3691	0			19.3691	1			19.3691	0
	19.4127	0			19.4127	1			19.4127	0			19.4127	0
	19.4564	0			19.4564	2			19.4564	0			19.4564	0
	19.5002	0			19.5002	0			19.5002	0			19.5002	0
	19.5441	0			19.5441	0			19.5441	1			19.5441	2
	19.5881	0			19.5881	0			19.5881	1			19.5881	0
	19.6322	0			19.6322	0			19.6322	1			19.6322	0
	19.6764	0			19.6764	1			19.6764	0			19.6764	2
	19.7207	0			19.7207	3			19.7207	0			19.7207	0
	19.7651	0			19.7651	0			19.7651	0			19.7651	1
	19.8096	0			19.8096	0			19.8096	2			19.8096	0
	19.8542	0			19.8542	1			19.8542	0			19.8542	0
	19.8989	0			19.8989	1			19.8989	0			19.8989	0
	19.9437	0			19.9437	0			19.9437	0			19.9437	1
	19.9885	0			19.9885	0			19.9885	1			19.9885	0
	20.0335	0			20.0335	1			20.0335	0			20.0335	0
	20.0786	0			20.0786	2			20.0786	1			20.0786	0
	20.1238	0			20.1238	0			20.1238	0			20.1238	0
	20.1691	0			20.1691	0			20.1691	0			20.1691	1
	20.2145	0			20.2145	0			20.2145	0			20.2145	0
	20.2601	0			20.2601	0			20.2601	1			20.2601	1
	20.3057	0			20.3057	2			20.3057	2			20.3057	0
	20.3514	0			20.3514	0			20.3514	0			20.3514	1
	20.3972	0			20.3972	0			20.3972	0			20.3972	0
	20.4431	0			20.4431	0			20.4431	0			20.4431	2
	20.4891	0			20.4891	0			20.4891	0			20.4891	0
	20.5353	0			20.5353	1			20.5353	1			20.5353	1
	20.5815	0			20.5815	0			20.5815	0			20.5815	0
	20.6278	0			20.6278	0			20.6278	1			20.6278	1
	20.6742	0			20.6742	1			20.6742	1			20.6742	0
	20.7208	0			20.7208	1			20.7208	0			20.7208	0
	20.7674	0			20.7674	1			20.7674	0			20.7674	0
	20.8142	0			20.8142	1			20.8142	1			20.8142	1
	20.861	0			20.861	0			20.861	1			20.861	0
	20.908	0			20.908	2			20.908	0			20.908	0
	20.9551	0			20.9551	2			20.9551	0			20.9551	0
	21.0022	0			21.0022	1			21.0022	0			21.0022	0
	21.0495	0			21.0495	0			21.0495	1			21.0495	0
	21.0969	0			21.0969	1			21.0969	0			21.0969	0
	21.1444	0			21.1444	2			21.1444	0			21.1444	0
	21.192	0			21.192	1			21.192	2			21.192	1
	21.2397	0			21.2397	0			21.2397	0			21.2397	0
	21.2875	0			21.2875	1			21.2875	0			21.2875	0
	21.3354	0			21.3354	0			21.3354	0			21.3354	0
	21.3835	0			21.3835	0			21.3835	0			21.3835	2
	21.4316	0			21.4316	0			21.4316	1			21.4316	0
	21.4799	0			21.4799	0			21.4799	0			21.4799	0
	21.5282	0			21.5282	0			21.5282	0			21.5282	0
	21.5767	0			21.5767	0			21.5767	1			21.5767	0
	21.6252	0			21.6252	1			21.6252	1			21.6252	1
	21.6739	0			21.6739	0			21.6739	1			21.6739	0
	21.7227	0			21.7227	1			21.7227	1			21.7227	0
	21.7716	0			21.7716	1			21.7716	1			21.7716	0
	21.8206	0			21.8206	0			21.8206	0			21.8206	0
	21.8697	0			21.8697	1			21.8697	0			21.8697	0
	21.919	0			21.919	1			21.919	0			21.919	1
	21.9683	0			21.9683	0			21.9683	1			21.9683	1
	22.0178	0			22.0178	0			22.0178	0			22.0178	0
	22.0673	0			22.0673	1			22.0673	0			22.0673	0
	22.117	0			22.117	0			22.117	0			22.117	0
	22.1668	0			22.1668	1			22.1668	0			22.1668	2
	22.2167	0			22.2167	0			22.2167	0			22.2167	0
	22.2667	0			22.2667	1			22.2667	1			22.2667	2
	22.3168	0			22.3168	0			22.3168	0			22.3168	0
	22.3671	0			22.3671	0			22.3671	0			22.3671	0
	22.4174	0			22.4174	0			22.4174	1			22.4174	0
	22.4679	0			22.4679	0			22.4679	0			22.4679	1
	22.5185	0			22.5185	0			22.5185	1			22.5185	1
	22.5692	0			22.5692	2			22.5692	1			22.5692	0
	22.62	0			22.62	2			22.62	0			22.62	0
	22.6709	0			22.6709	0			22.6709	0			22.6709	0
	22.7219	0			22.7219	1			22.7219	0			22.7219	0
	22.7731	0			22.7731	0			22.7731	0			22.7731	0
	22.8244	0			22.8244	2			22.8244	0			22.8244	2
	22.8757	0			22.8757	1			22.8757	1			22.8757	2
	22.9272	0			22.9272	0			22.9272	0			22.9272	0
	22.9788	0			22.9788	2			22.9788	0			22.9788	0
	23.0306	0			23.0306	2			23.0306	0			23.0306	0
	23.0824	0			23.0824	0			23.0824	0			23.0824	0
	23.1344	0			23.1344	1			23.1344	0			23.1344	1
	23.1865	0			23.1865	0			23.1865	0			23.1865	1
	23.2387	0			23.2387	0			23.2387	0			23.2387	0
	23.291	0			23.291	0			23.291	2			23.291	1
	23.3434	0			23.3434	0			23.3434	0			23.3434	1
	23.3959	0			23.3959	1			23.3959	0			23.3959	1
	23.4486	0			23.4486	0			23.4486	1			23.4486	0
	23.5014	0			23.5014	0			23.5014	1			23.5014	1
	23.5543	0			23.5543	0			23.5543	1			23.5543	1
	23.6073	0			23.6073	0			23.6073	0			23.6073	0
	23.6605	0			23.6605	2			23.6605	0			23.6605	1
	23.7137	0			23.7137	1			23.7137	0			23.7137	0
	23.7671	0			23.7671	0			23.7671	1			23.7671	0
	23.8206	0			23.8206	0			23.8206	1			23.8206	0
	23.8742	0			23.8742	1			23.8742	0			23.8742	0
	23.928	0			23.928	0			23.928	1			23.928	1
	23.9819	0			23.9819	0			23.9819	0			23.9819	0
	24.0358	0			24.0358	0			24.0358	0			24.0358	0
	24.09	0			24.09	1			24.09	0			24.09	1
	24.1442	0			24.1442	0			24.1442	0			24.1442	1
	24.1985	0			24.1985	0			24.1985	1			24.1985	0
	24.253	0			24.253	0			24.253	0			24.253	0
	24.3076	0			24.3076	0			24.3076	2			24.3076	0
	24.3623	0			24.3623	1			24.3623	0			24.3623	0
	24.4172	0			24.4172	0			24.4172	0			24.4172	0
	24.4721	0			24.4721	0			24.4721	0			24.4721	0
	24.5272	0			24.5272	0			24.5272	0			24.5272	0
	24.5824	0			24.5824	0			24.5824	0			24.5824	0
	24.6378	0			24.6378	2			24.6378	0			24.6378	0
	24.6932	0			24.6932	0			24.6932	0			24.6932	1
	24.7488	0			24.7488	0			24.7488	1			24.7488	1
	24.8045	0			24.8045	0			24.8045	0			24.8045	1
	24.8604	0			24.8604	0			24.8604	0			24.8604	3
	24.9163	0			24.9163	2			24.9163	0			24.9163	0
	24.9724	0			24.9724	2			24.9724	0			24.9724	1
	25.0287	0			25.0287	1			25.0287	0			25.0287	1
	25.085	0			25.085	0			25.085	1			25.085	1
	25.1415	0			25.1415	0			25.1415	0			25.1415	1
	25.1981	0			25.1981	1			25.1981	0			25.1981	0
	25.2548	0			25.2548	0			25.2548	1			25.2548	0
	25.3116	0			25.3116	1			25.3116	0			25.3116	1
	25.3686	0			25.3686	0			25.3686	2			25.3686	1
	25.4257	0			25.4257	0			25.4257	2			25.4257	1
	25.483	0			25.483	0			25.483	0			25.483	2
	25.5403	0			25.5403	0			25.5403	0			25.5403	0
	25.5978	0			25.5978	0			25.5978	0			25.5978	0
	25.6555	0			25.6555	1			25.6555	1			25.6555	1
	25.7132	0			25.7132	1			25.7132	0			25.7132	0
	25.7711	0			25.7711	0			25.7711	0			25.7711	0
	25.8291	0			25.8291	0			25.8291	0			25.8291	0
	25.8873	0			25.8873	0			25.8873	1			25.8873	0
	25.9455	0			25.9455	2			25.9455	0			25.9455	0
	26.0039	0			26.0039	0			26.0039	0			26.0039	0
	26.0625	0			26.0625	1			26.0625	2			26.0625	0
	26.1211	0			26.1211	1			26.1211	0			26.1211	1
	26.1799	0			26.1799	1			26.1799	1			26.1799	1
	26.2389	0			26.2389	1			26.2389	0			26.2389	0
	26.2979	0			26.2979	0			26.2979	0			26.2979	2
	26.3571	0			26.3571	1			26.3571	0			26.3571	0
	26.4165	0			26.4165	2			26.4165	0			26.4165	1
	26.476	0			26.476	0			26.476	0			26.476	1
	26.5356	0			26.5356	0			26.5356	0			26.5356	1
	26.5953	0			26.5953	0			26.5953	0			26.5953	0
	26.6552	0			26.6552	0			26.6552	1			26.6552	0
	26.7152	0			26.7152	0			26.7152	1			26.7152	0
	26.7753	0			26.7753	0			26.7753	0			26.7753	1
	26.8356	0			26.8356	1			26.8356	0			26.8356	0
	26.896	0			26.896	1			26.896	1			26.896	0
	26.9565	0			26.9565	1			26.9565	1			26.9565	1
	27.0172	0			27.0172	1			27.0172	0			27.0172	1
	27.078	0			27.078	0			27.078	0			27.078	0
	27.139	0			27.139	0			27.139	0			27.139	0
	27.2001	0			27.2001	0			27.2001	0			27.2001	1
	27.2613	0			27.2613	0			27.2613	0			27.2613	0
	27.3227	0			27.3227	0			27.3227	0			27.3227	2
	27.3842	0			27.3842	0			27.3842	0			27.3842	1
	27.4458	0			27.4458	0			27.4458	1			27.4458	0
	27.5076	0			27.5076	1			27.5076	0			27.5076	1
	27.5696	0			27.5696	0			27.5696	0			27.5696	1
	27.6316	0			27.6316	1			27.6316	0			27.6316	0
	27.6938	0			27.6938	2			27.6938	0			27.6938	0
	27.7562	0			27.7562	0			27.7562	1			27.7562	4
	27.8186	0			27.8186	1			27.8186	1			27.8186	0
	27.8813	0			27.8813	2			27.8813	0			27.8813	1
	27.944	0			27.944	0			27.944	0			27.944	1
	28.0069	0			28.0069	1			28.0069	0			28.0069	0
	28.07	0			28.07	0			28.07	0			28.07	0
	28.1332	0			28.1332	0			28.1332	0			28.1332	0
	28.1965	0			28.1965	0			28.1965	1			28.1965	1
	28.26	0			28.26	1			28.26	1			28.26	1
	28.3236	0			28.3236	0			28.3236	0			28.3236	2
	28.3874	0			28.3874	0			28.3874	0			28.3874	1
	28.4513	0			28.4513	0			28.4513	0			28.4513	0
	28.5153	0			28.5153	1			28.5153	1			28.5153	0
	28.5795	0			28.5795	0			28.5795	2			28.5795	0
	28.6438	0			28.6438	1			28.6438	0			28.6438	0
	28.7083	0			28.7083	1			28.7083	0			28.7083	0
	28.7729	0			28.7729	0			28.7729	2			28.7729	0
	28.8377	0			28.8377	2			28.8377	1			28.8377	1
	28.9026	0			28.9026	1			28.9026	1			28.9026	1
	28.9677	0			28.9677	0			28.9677	0			28.9677	0
	29.0329	0			29.0329	1			29.0329	1			29.0329	1
	29.0983	0			29.0983	0			29.0983	0			29.0983	0
	29.1638	0			29.1638	0			29.1638	0			29.1638	1
	29.2294	0			29.2294	2			29.2294	0			29.2294	0
	29.2952	0			29.2952	0			29.2952	1			29.2952	1
	29.3612	0			29.3612	1			29.3612	0			29.3612	0
	29.4273	0			29.4273	0			29.4273	0			29.4273	0
	29.4935	0			29.4935	0			29.4935	0			29.4935	1
	29.5599	0			29.5599	0			29.5599	0			29.5599	2
	29.6265	0			29.6265	1			29.6265	0			29.6265	0
	29.6931	0			29.6931	1			29.6931	0			29.6931	1
	29.76	0			29.76	0			29.76	0			29.76	0
	29.827	0			29.827	5			29.827	0			29.827	0
	29.8941	0			29.8941	0			29.8941	0			29.8941	0
	29.9614	0			29.9614	0			29.9614	0			29.9614	1
	30.0289	0			30.0289	0			30.0289	0			30.0289	0
	30.0965	0			30.0965	1			30.0965	0			30.0965	1
	30.1642	0			30.1642	0			30.1642	0			30.1642	0
	30.2321	0			30.2321	0			30.2321	0			30.2321	0
	30.3002	0			30.3002	0			30.3002	1			30.3002	1
	30.3684	0			30.3684	1			30.3684	0			30.3684	1
	30.4368	0			30.4368	1			30.4368	0			30.4368	0
	30.5053	0			30.5053	2			30.5053	0			30.5053	0
	30.574	0			30.574	2			30.574	0			30.574	1
	30.6428	0			30.6428	1			30.6428	1			30.6428	1
	30.7118	0			30.7118	1			30.7118	0			30.7118	0
	30.7809	0			30.7809	1			30.7809	0			30.7809	0
	30.8502	0			30.8502	0			30.8502	0			30.8502	0
	30.9196	0			30.9196	1			30.9196	1			30.9196	1
	30.9892	1			30.9892	2			30.9892	0			30.9892	0
	31.059	0			31.059	1			31.059	0			31.059	2
	31.1289	0			31.1289	0			31.1289	0			31.1289	0
	31.199	0			31.199	1			31.199	1			31.199	0
	31.2692	0			31.2692	0			31.2692	0			31.2692	1
	31.3396	0			31.3396	2			31.3396	0			31.3396	0
	31.4102	0			31.4102	0			31.4102	0			31.4102	1
	31.4809	0			31.4809	1			31.4809	0			31.4809	2
	31.5517	0			31.5517	1			31.5517	1			31.5517	0
	31.6228	0			31.6228	0			31.6228	1			31.6228	0
	31.694	0			31.694	0			31.694	0			31.694	0
	31.7653	0			31.7653	0			31.7653	0			31.7653	0
	31.8368	0			31.8368	1			31.8368	0			31.8368	1
	31.9085	0			31.9085	1			31.9085	0			31.9085	0
	31.9803	0			31.9803	1			31.9803	0			31.9803	0
	32.0523	0			32.0523	1			32.0523	1			32.0523	1
	32.1245	0			32.1245	1			32.1245	0			32.1245	0
	32.1968	0			32.1968	2			32.1968	0			32.1968	0
	32.2693	0			32.2693	1			32.2693	0			32.2693	0
	32.3419	0			32.3419	0			32.3419	0			32.3419	0
	32.4147	0			32.4147	1			32.4147	0			32.4147	2
	32.4877	0			32.4877	0			32.4877	0			32.4877	0
	32.5608	0			32.5608	3			32.5608	1			32.5608	1
	32.6341	0			32.6341	0			32.6341	0			32.6341	0
	32.7076	0			32.7076	0			32.7076	0			32.7076	1
	32.7812	0			32.7812	2			32.7812	0			32.7812	0
	32.855	0			32.855	3			32.855	0			32.855	2
	32.929	0			32.929	4			32.929	0			32.929	0
	33.0031	0			33.0031	0			33.0031	1			33.0031	1
	33.0774	0			33.0774	1			33.0774	0			33.0774	0
	33.1519	0			33.1519	3			33.1519	1			33.1519	0
	33.2265	0			33.2265	0			33.2265	0			33.2265	0
	33.3013	0			33.3013	0			33.3013	0			33.3013	1
	33.3762	0			33.3762	1			33.3762	0			33.3762	0
	33.4514	0			33.4514	1			33.4514	1			33.4514	1
	33.5267	0			33.5267	2			33.5267	0			33.5267	0
	33.6022	0			33.6022	3			33.6022	0			33.6022	2
	33.6778	0			33.6778	3			33.6778	1			33.6778	0
	33.7536	0			33.7536	3			33.7536	0			33.7536	1
	33.8296	0			33.8296	1			33.8296	0			33.8296	0
	33.9058	0			33.9058	2			33.9058	0			33.9058	1
	33.9821	0			33.9821	1			33.9821	0			33.9821	0
	34.0586	0			34.0586	1			34.0586	1			34.0586	0
	34.1353	0			34.1353	1			34.1353	0			34.1353	1
	34.2121	0			34.2121	0			34.2121	0			34.2121	0
	34.2891	0			34.2891	1			34.2891	1			34.2891	1
	34.3663	0			34.3663	1			34.3663	2			34.3663	1
	34.4437	0			34.4437	1			34.4437	1			34.4437	0
	34.5212	0			34.5212	2			34.5212	0			34.5212	1
	34.5989	0			34.5989	1			34.5989	0			34.5989	0
	34.6768	0			34.6768	1			34.6768	0			34.6768	0
	34.7549	0			34.7549	0			34.7549	0			34.7549	1
	34.8331	0			34.8331	1			34.8331	1			34.8331	2
	34.9115	0			34.9115	1			34.9115	0			34.9115	0
	34.9901	0			34.9901	0			34.9901	0			34.9901	0
	35.0689	0			35.0689	2			35.0689	0			35.0689	0
	35.1478	0			35.1478	0			35.1478	1			35.1478	1
	35.2269	0			35.2269	1			35.2269	1			35.2269	1
	35.3062	0			35.3062	0			35.3062	0			35.3062	1
	35.3857	0			35.3857	2			35.3857	0			35.3857	0
	35.4654	0			35.4654	2			35.4654	0			35.4654	1
	35.5452	0			35.5452	2			35.5452	1			35.5452	3
	35.6252	0			35.6252	1			35.6252	0			35.6252	0
	35.7054	0			35.7054	4			35.7054	0			35.7054	3
	35.7858	0			35.7858	0			35.7858	0			35.7858	0
	35.8664	0			35.8664	2			35.8664	0			35.8664	1
	35.9471	0			35.9471	0			35.9471	0			35.9471	1
	36.028	0			36.028	1			36.028	0			36.028	0
	36.1091	0			36.1091	1			36.1091	0			36.1091	1
	36.1904	0			36.1904	1			36.1904	1			36.1904	2
	36.2719	0			36.2719	2			36.2719	0			36.2719	0
	36.3536	0			36.3536	1			36.3536	1			36.3536	0
	36.4354	0			36.4354	2			36.4354	0			36.4354	2
	36.5174	0			36.5174	2			36.5174	0			36.5174	0
	36.5996	0			36.5996	1			36.5996	0			36.5996	0
	36.682	0			36.682	2			36.682	0			36.682	0
	36.7646	0			36.7646	2			36.7646	0			36.7646	0
	36.8473	0			36.8473	1			36.8473	0			36.8473	1
	36.9303	0			36.9303	2			36.9303	0			36.9303	2
	37.0134	0			37.0134	3			37.0134	0			37.0134	0
	37.0968	0			37.0968	0			37.0968	0			37.0968	0
	37.1803	0			37.1803	0			37.1803	0			37.1803	1
	37.264	0			37.264	1			37.264	1			37.264	1
	37.3479	0			37.3479	2			37.3479	0			37.3479	0
	37.4319	0			37.4319	4			37.4319	0			37.4319	1
	37.5162	0			37.5162	0			37.5162	0			37.5162	0
	37.6006	0			37.6006	2			37.6006	0			37.6006	2
	37.6853	0			37.6853	2			37.6853	1			37.6853	0
	37.7701	0			37.7701	0			37.7701	1			37.7701	0
	37.8552	0			37.8552	1			37.8552	0			37.8552	0
	37.9404	0			37.9404	4			37.9404	1			37.9404	0
	38.0258	0			38.0258	0			38.0258	0			38.0258	3
	38.1114	0			38.1114	0			38.1114	0			38.1114	1
	38.1972	0			38.1972	2			38.1972	0			38.1972	1
	38.2832	0			38.2832	0			38.2832	1			38.2832	2
	38.3693	0			38.3693	2			38.3693	0			38.3693	1
	38.4557	0			38.4557	1			38.4557	1			38.4557	0
	38.5423	0			38.5423	2			38.5423	0			38.5423	0
	38.6291	0			38.6291	3			38.6291	0			38.6291	0
	38.716	0			38.716	2			38.716	0			38.716	0
	38.8032	0			38.8032	1			38.8032	0			38.8032	0
	38.8905	0			38.8905	1			38.8905	0			38.8905	0
	38.9781	0			38.9781	0			38.9781	0			38.9781	0
	39.0658	0			39.0658	1			39.0658	0			39.0658	1
	39.1538	0			39.1538	1			39.1538	0			39.1538	1
	39.2419	0			39.2419	3			39.2419	0			39.2419	0
	39.3302	0			39.3302	2			39.3302	0			39.3302	0
	39.4188	0			39.4188	0			39.4188	0			39.4188	0
	39.5075	0			39.5075	1			39.5075	0			39.5075	0
	39.5964	0			39.5964	0			39.5964	0			39.5964	0
	39.6856	0			39.6856	0			39.6856	0			39.6856	0
	39.7749	0			39.7749	0			39.7749	0			39.7749	2
	39.8645	0			39.8645	2			39.8645	0			39.8645	1
	39.9542	0			39.9542	0			39.9542	0			39.9542	1
	40.0441	0			40.0441	0			40.0441	0			40.0441	0
	40.1343	0			40.1343	2			40.1343	0			40.1343	0
	40.2246	0			40.2246	0			40.2246	0			40.2246	0
	40.3152	0			40.3152	1			40.3152	0			40.3152	1
	40.4059	0			40.4059	0			40.4059	0			40.4059	0
	40.4969	0			40.4969	2			40.4969	0			40.4969	0
	40.5881	0			40.5881	0			40.5881	0			40.5881	0
	40.6794	0			40.6794	1			40.6794	0			40.6794	1
	40.771	0			40.771	1			40.771	0			40.771	0
	40.8628	0			40.8628	2			40.8628	1			40.8628	3
	40.9548	0			40.9548	1			40.9548	0			40.9548	1
	41.047	0			41.047	1			41.047	0			41.047	0
	41.1394	0			41.1394	1			41.1394	0			41.1394	2
	41.232	0			41.232	1			41.232	1			41.232	0
	41.3248	0			41.3248	1			41.3248	0			41.3248	0
	41.4178	0			41.4178	1			41.4178	0			41.4178	2
	41.5111	0			41.5111	1			41.5111	0			41.5111	1
	41.6045	0			41.6045	0			41.6045	0			41.6045	1
	41.6982	0			41.6982	2			41.6982	0			41.6982	1
	41.7921	0			41.7921	0			41.7921	0			41.7921	0
	41.8861	0			41.8861	1			41.8861	0			41.8861	2
	41.9804	0			41.9804	0			41.9804	1			41.9804	0
	42.0749	0			42.0749	1			42.0749	0			42.0749	0
	42.1697	0			42.1697	1			42.1697	0			42.1697	1
	42.2646	0			42.2646	1			42.2646	0			42.2646	1
	42.3597	0			42.3597	0			42.3597	0			42.3597	1
	42.4551	0			42.4551	4			42.4551	0			42.4551	0
	42.5507	0			42.5507	0			42.5507	0			42.5507	0
	42.6464	0			42.6464	1			42.6464	0			42.6464	0
	42.7424	0			42.7424	6			42.7424	0			42.7424	0
	42.8387	0			42.8387	4			42.8387	1			42.8387	0
	42.9351	0			42.9351	1			42.9351	0			42.9351	1
	43.0318	0			43.0318	2			43.0318	1			43.0318	2
	43.1286	0			43.1286	2			43.1286	0			43.1286	0
	43.2257	0			43.2257	0			43.2257	0			43.2257	1
	43.323	0			43.323	3			43.323	0			43.323	0
	43.4205	0			43.4205	1			43.4205	0			43.4205	0
	43.5183	0			43.5183	2			43.5183	0			43.5183	1
	43.6163	0			43.6163	3			43.6163	0			43.6163	1
	43.7144	0			43.7144	1			43.7144	0			43.7144	0
	43.8129	0			43.8129	1			43.8129	0			43.8129	0
	43.9115	0			43.9115	3			43.9115	0			43.9115	0
	44.0103	0			44.0103	4			44.0103	0			44.0103	0
	44.1094	0			44.1094	6			44.1094	0			44.1094	1
	44.2087	0			44.2087	3			44.2087	0			44.2087	0
	44.3082	0			44.3082	1			44.3082	0			44.3082	1
	44.408	0			44.408	3			44.408	0			44.408	0
	44.5079	0			44.5079	1			44.5079	1			44.5079	0
	44.6081	0			44.6081	2			44.6081	0			44.6081	0
	44.7086	0			44.7086	0			44.7086	0			44.7086	2
	44.8092	0			44.8092	2			44.8092	0			44.8092	1
	44.9101	0			44.9101	1			44.9101	1			44.9101	0
	45.0112	0			45.0112	0			45.0112	0			45.0112	1
	45.1125	0			45.1125	0			45.1125	0			45.1125	0
	45.2141	0			45.2141	1			45.2141	0			45.2141	1
	45.3158	0			45.3158	4			45.3158	1			45.3158	1
	45.4178	0			45.4178	0			45.4178	0			45.4178	2
	45.5201	0			45.5201	1			45.5201	0			45.5201	0
	45.6226	0			45.6226	0			45.6226	0			45.6226	0
	45.7253	0			45.7253	2			45.7253	1			45.7253	0
	45.8282	0			45.8282	0			45.8282	1			45.8282	0
	45.9314	0			45.9314	2			45.9314	0			45.9314	0
	46.0348	0			46.0348	2			46.0348	0			46.0348	3
	46.1384	0			46.1384	3			46.1384	0			46.1384	1
	46.2423	0			46.2423	2			46.2423	0			46.2423	2
	46.3464	0			46.3464	0			46.3464	1			46.3464	0
	46.4507	0			46.4507	1			46.4507	0			46.4507	0
	46.5553	0			46.5553	2			46.5553	0			46.5553	0
	46.6601	0			46.6601	0			46.6601	0			46.6601	0
	46.7651	0			46.7651	3			46.7651	0			46.7651	0
	46.8704	0			46.8704	0			46.8704	1			46.8704	0
	46.9759	0			46.9759	3			46.9759	0			46.9759	1
	47.0816	0			47.0816	3			47.0816	0			47.0816	2
	47.1876	0			47.1876	2			47.1876	0			47.1876	2
	47.2939	0			47.2939	2			47.2939	0			47.2939	0
	47.4003	0			47.4003	1			47.4003	0			47.4003	2
	47.507	0			47.507	2			47.507	0			47.507	1
	47.614	0			47.614	2			47.614	0			47.614	1
	47.7212	0			47.7212	1			47.7212	0			47.7212	1
	47.8286	0			47.8286	5			47.8286	1			47.8286	1
	47.9363	0			47.9363	7			47.9363	0			47.9363	1
	48.0442	0			48.0442	2			48.0442	0			48.0442	2
	48.1523	0			48.1523	1			48.1523	0			48.1523	0
	48.2607	0			48.2607	3			48.2607	1			48.2607	1
	48.3694	0			48.3694	2			48.3694	0			48.3694	2
	48.4782	0			48.4782	1			48.4782	0			48.4782	3
	48.5874	0			48.5874	1			48.5874	0			48.5874	0
	48.6968	0			48.6968	1			48.6968	0			48.6968	0
	48.8064	0			48.8064	2			48.8064	0			48.8064	0
	48.9162	0			48.9162	1			48.9162	0			48.9162	2
	49.0264	0			49.0264	1			49.0264	0			49.0264	0
	49.1367	0			49.1367	0			49.1367	0			49.1367	1
	49.2473	0			49.2473	2			49.2473	0			49.2473	3
	49.3582	0			49.3582	1			49.3582	0			49.3582	1
	49.4693	0			49.4693	1			49.4693	0			49.4693	0
	49.5807	0			49.5807	0			49.5807	0			49.5807	0
	49.6923	0			49.6923	2			49.6923	1			49.6923	1
	49.8042	0			49.8042	0			49.8042	2			49.8042	1
	49.9163	0			49.9163	1			49.9163	0			49.9163	0
	50.0286	0			50.0286	2			50.0286	0			50.0286	0
	50.1413	0			50.1413	5			50.1413	0			50.1413	1
	50.2541	0			50.2541	2			50.2541	0			50.2541	0
	50.3673	0			50.3673	2			50.3673	0			50.3673	0
	50.4807	0			50.4807	2			50.4807	0			50.4807	1
	50.5943	0			50.5943	2			50.5943	1			50.5943	1
	50.7082	0			50.7082	1			50.7082	0			50.7082	0
	50.8223	0			50.8223	0			50.8223	0			50.8223	0
	50.9368	0			50.9368	0			50.9368	0			50.9368	1
	51.0514	0			51.0514	4			51.0514	0			51.0514	3
	51.1663	0			51.1663	1			51.1663	0			51.1663	0
	51.2815	0			51.2815	2			51.2815	0			51.2815	1
	51.397	0			51.397	2			51.397	1			51.397	0
	51.5127	0			51.5127	3			51.5127	0			51.5127	3
	51.6286	0			51.6286	1			51.6286	0			51.6286	1
	51.7449	0			51.7449	2			51.7449	1			51.7449	0
	51.8613	0			51.8613	3			51.8613	0			51.8613	0
	51.9781	0			51.9781	1			51.9781	0			51.9781	0
	52.0951	0			52.0951	3			52.0951	0			52.0951	0
	52.2124	0			52.2124	1			52.2124	0			52.2124	0
	52.3299	0			52.3299	1			52.3299	0			52.3299	0
	52.4477	0			52.4477	4			52.4477	0			52.4477	1
	52.5658	0			52.5658	3			52.5658	0			52.5658	1
	52.6841	0			52.6841	0			52.6841	0			52.6841	1
	52.8027	0			52.8027	5			52.8027	1			52.8027	2
	52.9216	0			52.9216	3			52.9216	0			52.9216	0
	53.0407	0			53.0407	0			53.0407	0			53.0407	0
	53.1601	0			53.1601	2			53.1601	0			53.1601	0
	53.2798	0			53.2798	1			53.2798	0			53.2798	0
	53.3997	0			53.3997	1			53.3997	0			53.3997	2
	53.5199	0			53.5199	2			53.5199	0			53.5199	0
	53.6404	0			53.6404	2			53.6404	0			53.6404	1
	53.7612	0			53.7612	2			53.7612	0			53.7612	0
	53.8822	0			53.8822	2			53.8822	0			53.8822	0
	54.0035	0			54.0035	3			54.0035	0			54.0035	0
	54.1251	0			54.1251	0			54.1251	0			54.1251	0
	54.2469	0			54.2469	1			54.2469	1			54.2469	1
	54.369	0			54.369	4			54.369	0			54.369	0
	54.4914	0			54.4914	2			54.4914	0			54.4914	0
	54.6141	0			54.6141	1			54.6141	0			54.6141	0
	54.737	0			54.737	0			54.737	0			54.737	0
	54.8603	0			54.8603	1			54.8603	0			54.8603	0
	54.9838	0			54.9838	1			54.9838	0			54.9838	1
	55.1075	0			55.1075	2			55.1075	0			55.1075	1
	55.2316	0			55.2316	0			55.2316	0			55.2316	0
	55.3559	0			55.3559	1			55.3559	0			55.3559	2
	55.4805	0			55.4805	3			55.4805	0			55.4805	3
	55.6054	0			55.6054	1			55.6054	0			55.6054	0
	55.7306	0			55.7306	1			55.7306	0			55.7306	1
	55.8561	0			55.8561	3			55.8561	0			55.8561	1
	55.9818	0			55.9818	1			55.9818	0			55.9818	0
	56.1078	0			56.1078	0			56.1078	0			56.1078	2
	56.2341	0			56.2341	0			56.2341	0			56.2341	0
	56.3607	0			56.3607	1			56.3607	0			56.3607	1
	56.4876	0			56.4876	3			56.4876	0			56.4876	1
	56.6148	0			56.6148	1			56.6148	0			56.6148	0
	56.7422	0			56.7422	1			56.7422	0			56.7422	0
	56.8699	0			56.8699	4			56.8699	0			56.8699	0
	56.998	0			56.998	2			56.998	0			56.998	2
	57.1263	0			57.1263	1			57.1263	1			57.1263	1
	57.2549	0			57.2549	2			57.2549	0			57.2549	1
	57.3838	1			57.3838	4			57.3838	1			57.3838	0
	57.5129	0			57.5129	2			57.5129	0			57.5129	0
	57.6424	0			57.6424	8			57.6424	0			57.6424	1
	57.7722	0			57.7722	0			57.7722	0			57.7722	0
	57.9022	0			57.9022	0			57.9022	0			57.9022	2
	58.0326	0			58.0326	0			58.0326	0			58.0326	0
	58.1632	0			58.1632	5			58.1632	0			58.1632	2
	58.2942	0			58.2942	1			58.2942	0			58.2942	0
	58.4254	0			58.4254	6			58.4254	0			58.4254	4
	58.5569	0			58.5569	7			58.5569	0			58.5569	0
	58.6887	0			58.6887	2			58.6887	0			58.6887	1
	58.8208	0			58.8208	3			58.8208	0			58.8208	1
	58.9533	0			58.9533	2			58.9533	0			58.9533	0
	59.086	0			59.086	1			59.086	0			59.086	1
	59.219	0			59.219	2			59.219	0			59.219	1
	59.3523	0			59.3523	3			59.3523	0			59.3523	0
	59.4859	0			59.4859	3			59.4859	1			59.4859	1
	59.6198	0			59.6198	4			59.6198	0			59.6198	0
	59.754	0			59.754	2			59.754	0			59.754	0
	59.8885	0			59.8885	1			59.8885	0			59.8885	0
	60.0234	0			60.0234	3			60.0234	0			60.0234	0
	60.1585	0			60.1585	3			60.1585	0			60.1585	0
	60.2939	0			60.2939	2			60.2939	0			60.2939	0
	60.4296	1			60.4296	0			60.4296	0			60.4296	0
	60.5657	0			60.5657	2			60.5657	0			60.5657	0
	60.702	0			60.702	7			60.702	0			60.702	1
	60.8387	0			60.8387	3			60.8387	0			60.8387	1
	60.9756	0			60.9756	3			60.9756	0			60.9756	0
	61.1129	0			61.1129	2			61.1129	0			61.1129	2
	61.2505	0			61.2505	2			61.2505	0			61.2505	0
	61.3883	0			61.3883	3			61.3883	0			61.3883	0
	61.5265	0			61.5265	1			61.5265	0			61.5265	0
	61.665	0			61.665	4			61.665	0			61.665	1
	61.8039	1			61.8039	0			61.8039	1			61.8039	0
	61.943	0			61.943	0			61.943	0			61.943	1
	62.0824	0			62.0824	3			62.0824	1			62.0824	0
	62.2222	0			62.2222	3			62.2222	1			62.2222	1
	62.3623	0			62.3623	2			62.3623	0			62.3623	0
	62.5027	0			62.5027	0			62.5027	0			62.5027	2
	62.6434	0			62.6434	4			62.6434	0			62.6434	4
	62.7844	0			62.7844	3			62.7844	0			62.7844	0
	62.9257	0			62.9257	2			62.9257	0			62.9257	0
	63.0674	0			63.0674	2			63.0674	0			63.0674	1
	63.2093	0			63.2093	2			63.2093	0			63.2093	0
	63.3516	0			63.3516	3			63.3516	0			63.3516	0
	63.4942	0			63.4942	0			63.4942	1			63.4942	2
	63.6372	0			63.6372	1			63.6372	0			63.6372	0
	63.7804	0			63.7804	3			63.7804	0			63.7804	1
	63.924	0			63.924	2			63.924	0			63.924	0
	64.0679	0			64.0679	0			64.0679	0			64.0679	1
	64.2121	0			64.2121	3			64.2121	0			64.2121	0
	64.3567	0			64.3567	3			64.3567	0			64.3567	0
	64.5016	0			64.5016	3			64.5016	0			64.5016	0
	64.6468	0			64.6468	2			64.6468	0			64.6468	1
	64.7923	0			64.7923	2			64.7923	0			64.7923	0
	64.9382	0			64.9382	1			64.9382	0			64.9382	1
	65.0843	0			65.0843	0			65.0843	0			65.0843	0
	65.2309	0			65.2309	1			65.2309	0			65.2309	0
	65.3777	0			65.3777	2			65.3777	0			65.3777	1
	65.5249	0			65.5249	3			65.5249	0			65.5249	0
	65.6724	0			65.6724	3			65.6724	0			65.6724	0
	65.8202	0			65.8202	3			65.8202	0			65.8202	1
	65.9684	0			65.9684	3			65.9684	0			65.9684	0
	66.1169	0			66.1169	2			66.1169	0			66.1169	1
	66.2657	0			66.2657	3			66.2657	0			66.2657	2
	66.4149	0			66.4149	2			66.4149	0			66.4149	0
	66.5644	0			66.5644	1			66.5644	0			66.5644	0
	66.7143	0			66.7143	1			66.7143	0			66.7143	0
	66.8645	0			66.8645	3			66.8645	0			66.8645	0
	67.015	0			67.015	3			67.015	0			67.015	1
	67.1658	0			67.1658	4			67.1658	0			67.1658	1
	67.317	0			67.317	2			67.317	0			67.317	0
	67.4686	0			67.4686	2			67.4686	1			67.4686	0
	67.6205	0			67.6205	0			67.6205	0			67.6205	0
	67.7727	0			67.7727	1			67.7727	0			67.7727	0
	67.9253	0			67.9253	2			67.9253	1			67.9253	1
	68.0782	0			68.0782	1			68.0782	0			68.0782	1
	68.2314	0			68.2314	4			68.2314	0			68.2314	0
	68.385	0			68.385	1			68.385	0			68.385	0
	68.539	0			68.539	2			68.539	0			68.539	2
	68.6932	0			68.6932	2			68.6932	2			68.6932	1
	68.8479	0			68.8479	1			68.8479	0			68.8479	0
	69.0029	0			69.0029	2			69.0029	0			69.0029	0
	69.1582	0			69.1582	5			69.1582	0			69.1582	1
	69.3139	0			69.3139	1			69.3139	0			69.3139	1
	69.4699	0			69.4699	5			69.4699	0			69.4699	0
	69.6263	0			69.6263	4			69.6263	0			69.6263	1
	69.7831	0			69.7831	5			69.7831	0			69.7831	0
	69.9402	0			69.9402	2			69.9402	0			69.9402	1
	70.0976	0			70.0976	2			70.0976	0			70.0976	0
	70.2554	0			70.2554	3			70.2554	0			70.2554	2
	70.4136	0			70.4136	3			70.4136	0			70.4136	0
	70.5721	0			70.5721	1			70.5721	0			70.5721	1
	70.7309	0			70.7309	4			70.7309	0			70.7309	1
	70.8902	0			70.8902	1			70.8902	0			70.8902	2
	71.0497	0			71.0497	1			71.0497	0			71.0497	1
	71.2097	0			71.2097	2			71.2097	0			71.2097	1
	71.37	0			71.37	4			71.37	0			71.37	0
	71.5307	0			71.5307	3			71.5307	0			71.5307	0
	71.6917	0			71.6917	3			71.6917	0			71.6917	0
	71.8531	0			71.8531	1			71.8531	0			71.8531	1
	72.0148	0			72.0148	2			72.0148	0			72.0148	1
	72.1769	0			72.1769	1			72.1769	0			72.1769	1
	72.3394	0			72.3394	3			72.3394	0			72.3394	1
	72.5023	0			72.5023	2			72.5023	0			72.5023	0
	72.6655	0			72.6655	4			72.6655	0			72.6655	0
	72.8291	0			72.8291	1			72.8291	0			72.8291	0
	72.993	0			72.993	1			72.993	0			72.993	0
	73.1573	0			73.1573	1			73.1573	0			73.1573	2
	73.322	0			73.322	3			73.322	0			73.322	0
	73.4871	0			73.4871	1			73.4871	0			73.4871	0
	73.6525	0			73.6525	0			73.6525	0			73.6525	0
	73.8183	0			73.8183	2			73.8183	0			73.8183	0
	73.9845	0			73.9845	2			73.9845	0			73.9845	1
	74.151	0			74.151	5			74.151	0			74.151	0
	74.318	0			74.318	0			74.318	0			74.318	1
	74.4853	0			74.4853	5			74.4853	0			74.4853	1
	74.6529	0			74.6529	3			74.6529	0			74.6529	1
	74.821	0			74.821	3			74.821	0			74.821	0
	74.9894	0			74.9894	2			74.9894	0			74.9894	0
	75.1582	0			75.1582	2			75.1582	0			75.1582	1
	75.3274	0			75.3274	5			75.3274	0			75.3274	0
	75.497	0			75.497	1			75.497	0			75.497	1
	75.667	0			75.667	1			75.667	0			75.667	0
	75.8373	0			75.8373	1			75.8373	0			75.8373	0
	76.008	0			76.008	5			76.008	1			76.008	1
	76.1791	0			76.1791	3			76.1791	0			76.1791	3
	76.3506	0			76.3506	2			76.3506	0			76.3506	0
	76.5225	0			76.5225	1			76.5225	1			76.5225	0
	76.6947	0			76.6947	5			76.6947	0			76.6947	0
	76.8674	0			76.8674	2			76.8674	0			76.8674	0
	77.0404	0			77.0404	3			77.0404	0			77.0404	2
	77.2139	0			77.2139	2			77.2139	0			77.2139	0
	77.3877	0			77.3877	0			77.3877	0			77.3877	0
	77.5619	0			77.5619	3			77.5619	0			77.5619	0
	77.7365	0			77.7365	2			77.7365	0			77.7365	1
	77.9115	0			77.9115	1			77.9115	0			77.9115	0
	78.0869	0			78.0869	1			78.0869	0			78.0869	3
	78.2627	0			78.2627	1			78.2627	0			78.2627	0
	78.4389	0			78.4389	4			78.4389	0			78.4389	1
	78.6154	0			78.6154	6			78.6154	0			78.6154	0
	78.7924	0			78.7924	3			78.7924	0			78.7924	0
	78.9698	0			78.9698	1			78.9698	0			78.9698	1
	79.1476	0			79.1476	3			79.1476	1			79.1476	0
	79.3257	0			79.3257	3			79.3257	0			79.3257	2
	79.5043	0			79.5043	2			79.5043	0			79.5043	0
	79.6833	0			79.6833	5			79.6833	0			79.6833	0
	79.8627	0			79.8627	1			79.8627	0			79.8627	0
	80.0424	0			80.0424	0			80.0424	0			80.0424	0
	80.2226	0			80.2226	1			80.2226	0			80.2226	0
	80.4032	0			80.4032	4			80.4032	0			80.4032	0
	80.5842	0			80.5842	1			80.5842	0			80.5842	1
	80.7656	0			80.7656	2			80.7656	0			80.7656	2
	80.9474	0			80.9474	1			80.9474	0			80.9474	0
	81.1297	0			81.1297	2			81.1297	0			81.1297	1
	81.3123	0			81.3123	1			81.3123	0			81.3123	0
	81.4953	0			81.4953	3			81.4953	0			81.4953	0
	81.6788	0			81.6788	6			81.6788	0			81.6788	1
	81.8627	0			81.8627	1			81.8627	0			81.8627	0
	82.047	0			82.047	3			82.047	0			82.047	1
	82.2317	0			82.2317	2			82.2317	0			82.2317	0
	82.4168	0			82.4168	4			82.4168	0			82.4168	0
	82.6023	0			82.6023	2			82.6023	1			82.6023	0
	82.7883	0			82.7883	2			82.7883	0			82.7883	0
	82.9746	0			82.9746	4			82.9746	0			82.9746	1
	83.1614	0			83.1614	7			83.1614	0			83.1614	0
	83.3486	0			83.3486	0			83.3486	0			83.3486	0
	83.5363	0			83.5363	2			83.5363	0			83.5363	1
	83.7243	0			83.7243	3			83.7243	0			83.7243	0
	83.9128	0			83.9128	1			83.9128	0			83.9128	0
	84.1017	0			84.1017	2			84.1017	0			84.1017	0
	84.291	0			84.291	2			84.291	0			84.291	1
	84.4808	0			84.4808	1			84.4808	0			84.4808	1
	84.6709	0			84.6709	1			84.6709	0			84.6709	0
	84.8615	0			84.8615	4			84.8615	0			84.8615	2
	85.0526	0			85.0526	3			85.0526	0			85.0526	2
	85.244	0			85.244	4			85.244	0			85.244	0
	85.4359	0			85.4359	4			85.4359	0			85.4359	1
	85.6283	0			85.6283	1			85.6283	0			85.6283	1
	85.821	0			85.821	1			85.821	0			85.821	1
	86.0142	0			86.0142	1			86.0142	0			86.0142	0
	86.2079	0			86.2079	0			86.2079	0			86.2079	1
	86.4019	0			86.4019	4			86.4019	0			86.4019	0
	86.5964	0			86.5964	2			86.5964	0			86.5964	0
	86.7914	0			86.7914	2			86.7914	0			86.7914	1
	86.9868	0			86.9868	3			86.9868	0			86.9868	0
	87.1826	0			87.1826	2			87.1826	0			87.1826	0
	87.3788	0			87.3788	5			87.3788	0			87.3788	0
	87.5755	0			87.5755	4			87.5755	0			87.5755	0
	87.7727	0			87.7727	2			87.7727	0			87.7727	1
	87.9703	0			87.9703	2			87.9703	0			87.9703	0
	88.1683	0			88.1683	5			88.1683	0			88.1683	1
	88.3668	0			88.3668	3			88.3668	0			88.3668	0
	88.5657	0			88.5657	1			88.5657	0			88.5657	1
[truncated: 2,101 more rows]

## Sheet: Figure 2e
Description
Linear data describing the flow cytometry experiments using the direct detection method that characterized binding of antigen to ACE2-expressing cells.
The data are in sets of n=3 biological experiments.
	Median Fluorescence Intensity
PBS	4.25	4.05	4.61
Monomer-Cy5	363	369	352
DNA-VLP-Cy5-0x	9.54	11.4	9.93
DNA-VLP-Cy5-30x	781	748	688
	Median Fluorescence Intensity (Corrected values to account for antigen:fluorophore ratio; Normalized to DNA-VLP-Cy5-30x)
Monomer-Cy5	0.109	0.111	0.106
DNA-VLP-Cy5-0x	0.0129093	0.0154263	0.0131664
DNA-VLP-Cy5-30x	1.06	1.01	0.931

## Sheet: Figure 2f
Description
Linear data describing the calcium flux measurments with CR3022-BCR-expressing B cells.
The data are a representative set from n=3 biological experiments for the Calcium Flux, and in sets of n=3 biological experiments for the Normalized AUC.
	Time	Calcium Flux [Normalized Fluorescence Intensity]							Total Calcium Flux
		alpha-IgM	Monomer	DNA-VLP-0x	DNA-VLP-1x	DNA-VLP-6x	DNA-VLP-30x			alpha-IgM	Monomer	DNA-VLP-0x	DNA-VLP-1x	DNA-VLP-6x	DNA-VLP-30x
	[s]	[a.u.]	[a.u.]	[a.u.]	[a.u.]	[a.u.]	[a.u.]			Normalized AUC	Normalized AUC	Normalized AUC	Normalized AUC	Normalized AUC	Normalized AUC
	0	3.09e-05	-0.0410092	1.25e-05	9.85e-07	1.29e-06	4.78e-07			0.967975	0.0898613	0.157025	0.15363	0.474616	1.16308
	1	0.0098579	-0.0332865	0.0016476	0.0007048	0.0052574	0.009697			1.0611	0.0974911	0.10825	0.100738	0.55121	1.02228
	2	0.0182802	-0.0321657	0.0012033	0.0011158	0.0053246	0.0195695			0.970927	0.0815083	0.0986128	0.179457	0.477125	1.14787
	3	0.0214823	-0.0339115	-0.0012728	-0.0017228	0.0060471	0.0219256
	4	0.0279587	-0.0327	0.0097887	0.0116807	0.0173697	0.0238413
	5	0.0504731	-0.0320288	0.0106415	0.0128715	0.0178574	0.027941
	6	0.0577817	-0.0333178	0.0118727	0.0144518	0.0213306	0.0420645
	7	0.0633154	-0.027053	0.014954	0.015565	0.0265912	0.0503036
	8	0.0758711	-0.031525	0.0154038	0.0178019	0.0287271	0.0559191
	9	0.0793001	-0.0301247	0.0169048	0.0186417	0.0333591	0.0664512
	10	0.0823057	-0.0245833	0.021545	0.0197266	0.037813	0.0778363
	11	0.0963548	-0.0266843	0.0206879	0.0201203	0.0362281	0.0796225
	12	0.0886824	-0.0243953	0.0218402	0.0207257	0.037621	0.0879763
	13	0.105651	-0.0272835	0.0238884	0.0223457	0.0393266	0.0986845
	14	0.11905	-0.0236847	0.0230872	0.0230863	0.0450505	0.117608
	15	0.142109	-0.0203255	0.0243155	0.02461	0.0520492	0.135935
	16	0.166572	-0.0157162	0.0256443	0.0256559	0.0557926	0.151921
	17	0.187405	-0.0202289	0.02594	0.0267575	0.0599116	0.162785
	18	0.226637	-0.0204279	0.0263283	0.0293158	0.0643606	0.18836
	19	0.261395	-0.0180984	0.0273599	0.0321193	0.0730302	0.204213
	20	0.307259	-0.015288	0.0258959	0.0332042	0.0883533	0.241814
	21	0.361478	-0.0161267	0.0277743	0.0364215	0.0973605	0.265527
	22	0.392571	-0.0143498	0.0288445	0.0379796	0.100711	0.311529
	23	0.43304	-0.0169491	0.0312513	0.0400839	0.110308	0.345374
	24	0.487968	-0.0131074	0.0296828	0.0431323	0.123757	0.378393
	25	0.537502	-0.0143664	0.0293512	0.0450983	0.141116	0.42649
	26	0.616246	-0.0161111	0.0300297	0.0478672	0.154913	0.476809
	27	0.675032	-0.0140984	0.0320319	0.0500409	0.16037	0.511291
	28	0.701487	-0.0165734	0.0334703	0.0521518	0.171788	0.559186
	29	0.745826	-0.0119923	0.0320515	0.0548117	0.191077	0.605295
	30	0.799038	-0.0127898	0.0320607	0.0573587	0.212042	0.640416
	31	0.847372	-0.0169646	0.0327747	0.0603433	0.226961	0.667851
	32	0.891037	-0.0118624	0.0344639	0.0628838	0.240369	0.696137
	33	0.932269	-0.0085466	0.0342824	0.0650605	0.249199	0.716651
	34	0.923544	-0.005672	0.0351338	0.0682136	0.27064	0.758704
	35	0.939718	-0.0062048	0.0314633	0.0707851	0.289178	0.801364
	36	0.944322	-0.0114727	0.032583	0.0729589	0.310145	0.791032
	37	0.977107	-0.0120592	0.031497	0.0753832	0.325437	0.795699
	38	0.980955	-0.0049813	0.0329084	0.0766132	0.33546	0.819873
	39	1	-0.0029995	0.0316281	0.0781625	0.343292	0.818787
	40	0.988673	-0.0007546	0.0324761	0.0794438	0.359347	0.82958
	41	0.986075	-0.00738	0.031331	0.0801503	0.369999	0.828158
	42	0.978059	-0.0064652	0.0319238	0.0806863	0.385165	0.820219
	43	0.993371	-0.0046531	0.0338189	0.0814502	0.381671	0.824141
	44	0.98004	-0.0053159	0.0348757	0.0823773	0.384003	0.814827
	45	0.978806	0.0008339	0.0340939	0.0835204	0.389513	0.779139
	46	0.944142	0.0049848	0.0361683	0.0845619	0.393547	0.773828
	47	0.931659	-0.0025466	0.0369238	0.0847184	0.397442	0.767025
	48	0.905066	-0.000918	0.0358594	0.0852052	0.399195	0.772166
	49	0.89806	-0.0006066	0.0359525	0.0869889	0.393661	0.742818
	50	0.884285	-0.000281	0.0344596	0.0872597	0.396679	0.705968
	51	0.842487	0.0003926	0.0347418	0.0856582	0.389868	0.676759
	52	0.810482	0.001534	0.0350563	0.0854027	0.385458	0.679079
	53	0.77598	-0.0007562	0.0344157	0.0846178	0.386408	0.675067
	54	0.755472	-0.0011703	0.0325722	0.084732	0.379481	0.666058
	55	0.761797	-0.0036317	0.0303322	0.0845227	0.368387	0.626564
	56	0.7194	0.0008527	0.0321027	0.083819	0.366591	0.607356
	57	0.709009	-0.0037628	0.0314116	0.0819416	0.360907	0.600921
	58	0.689569	0.0021087	0.0317747	0.0823523	0.354538	0.599117
	59	0.644593	0.0007888	0.0310117	0.0816292	0.346579	0.574136
	60	0.640706	-0.0014405	0.0303899	0.0813617	0.337445	0.558104
	61	0.627005	-0.0028206	0.0292537	0.0805797	0.327256	0.54232
	62	0.597263	0.0078035	0.0333479	0.0797384	0.325871	0.535537
	63	0.58497	0.0010564	0.030005	0.0777535	0.320278	0.52044
	64	0.557519	0.0018547	0.0306311	0.0771755	0.304564	0.497411
	65	0.522451	-0.0010349	0.0307166	0.0764852	0.3003	0.473091
	66	0.520586	-0.0050205	0.0311998	0.074622	0.292148	0.473013
	67	0.501402	-0.0063765	0.0310984	0.0745638	0.28478	0.454903
	68	0.507628	0.0029077	0.0325153	0.0730957	0.28134	0.447564
	69	0.488769	0.000187	0.0288431	0.071377	0.278725	0.435852
	70	0.480112	0.0030207	0.0303436	0.0708358	0.266167	0.417888
	71	0.469418	-0.00225	0.0319308	0.0701124	0.266376	0.397169
	72	0.45003	-0.0019364	0.0309105	0.0677296	0.257086	0.392755
	73	0.437558	-0.0012251	0.0305927	0.0680144	0.251593	0.388466
	74	0.443052	0.0072917	0.0309133	0.0656424	0.245416	0.389131
	75	0.421474	0.0072383	0.02956	0.0645436	0.240602	0.378665
	76	0.41129	0.0081475	0.0300896	0.0635054	0.236415	0.351094
	77	0.387394	0.0044786	0.0308263	0.062263	0.234233	0.336976
	78	0.377678	0.0026687	0.0305938	0.0600464	0.224853	0.337361
	79	0.376713	3.19e-05	0.0314749	0.0585988	0.218607	0.342594
	80	0.357963	0.0061428	0.0305497	0.0570621	0.212631	0.324215
	81	0.340664	0.0052495	0.0315496	0.0570619	0.206002	0.322646
	82	0.335355	0.0081017	0.0320375	0.0549684	0.202323	0.310002
	83	0.318243	0.0070408	0.0327784	0.0537255	0.193932	0.313832
	84	0.325108	0.0057565	0.0323387	0.0524641	0.192335	0.310376
	85	0.299568	0.0067144	0.0324564	0.0512617	0.187791	0.312546
	86	0.299717	0.005951	0.0329777	0.0502131	0.183253	0.310585
	87	0.305	0.0073106	0.0327826	0.0502335	0.176641	0.310255
	88	0.303101	0.0070446	0.0325212	0.0482041	0.169783	0.300447
	89	0.300768	0.0069932	0.031847	0.0461853	0.169701	0.296189
	90	0.292799	0.0030302	0.0317054	0.0457789	0.172757	0.292855
	91	0.288762	0.0070105	0.0338927	0.0439053	0.162951	0.285075
	92	0.293443	0.0023414	0.0335486	0.0424451	0.160866	0.275737
	93	0.285451	0.0005589	0.0305628	0.0425241	0.156899	0.273163
	94	0.276077	0.0012812	0.0311018	0.039794	0.152856	0.261067
	95	0.260852	0.004684	0.0310121	0.0383583	0.155168	0.248916
	96	0.251299	0.0072933	0.0311494	0.0376069	0.153521	0.252749
	97	0.256203	0.015096	0.0315471	0.035899	0.1472	0.250874
	98	0.240319	0.0064336	0.0297262	0.0361225	0.147377	0.249947
	99	0.23477	0.0081336	0.0288494	0.0356029	0.14155	0.260576
	100	0.232389	0.0133539	0.0298173	0.0333573	0.136022	0.245269
	101	0.226135	0.0145379	0.030927	0.0324858	0.13487	0.250501
	102	0.232409	0.0173389	0.0306245	0.0321921	0.131611	0.247991
	103	0.232126	0.0156513	0.0315183	0.0320973	0.128213	0.254942
	104	0.218896	0.0158516	0.0309818	0.0318777	0.12072	0.260391
	105	0.209266	0.0163135	0.0310114	0.030522	0.119372	0.258914
	106	0.21492	0.0201794	0.0319321	0.0287847	0.118359	0.257281
	107	0.216227	0.0130772	0.0318948	0.0283266	0.116821	0.249282
	108	0.219599	0.0150129	0.0306413	0.0276317	0.115059	0.244733
	109	0.205743	0.0164007	0.0295304	0.0260287	0.112859	0.259262
	110	0.205898	0.0166278	0.0280449	0.0250902	0.107607	0.26792
	111	0.197323	0.0194611	0.0279598	0.0247473	0.112682	0.244724
	112	0.208066	0.0202626	0.0293786	0.0237997	0.10933	0.249029
	113	0.206799	0.0153221	0.0279858	0.0236381	0.105778	0.242304
	114	0.203653	0.0203482	0.0266946	0.0222199	0.10604	0.240648
	115	0.20102	0.0147766	0.0255081	0.0209996	0.103487	0.242817
	116	0.213212	0.0190807	0.0247065	0.0212215	0.0993355	0.242257
	117	0.199023	0.0257961	0.0247248	0.021002	0.0997708	0.22671
	118	0.203227	0.0212217	0.0265434	0.0195004	0.0971365	0.231412
	119	0.189818	0.0213609	0.0263257	0.0194295	0.0959027	0.226475
	120	0.188534	0.0203527	0.024954	0.0181571	0.0976442	0.21974
	121	0.197669	0.0142606	0.0233274	0.0173277	0.0950099	0.227822
	122	0.195632	0.0218982	0.02379	0.0174595	0.091007	0.223134
	123	0.183822	0.021051	0.0247622	0.016284	0.0926372	0.211533
	124	0.18515	0.0164912	0.0262899	0.015395	0.0947512	0.220677
	125	0.169321	0.0166645	0.0246769	0.0153459	0.0940822	0.229727
	126	0.179672	0.0197376	0.0238362	0.0144932	0.0945142	0.213147
	127	0.176449	0.0191346	0.023148	0.0138629	0.0883952	0.215981
	128	0.166028	0.0217572	0.0244239	0.0143169	0.0871154	0.214643
	129	0.16313	0.0235206	0.0254241	0.0128515	0.0893996	0.216532
	130	0.163866	0.0213043	0.0257498	0.0121449	0.087798	0.225134
	131	0.162992	0.0252617	0.0242665	0.0126834	0.0842763	0.218739
	132	0.164368	0.0270228	0.0253757	0.012647	0.0812672	0.208369
	133	0.152162	0.0243049	0.0256678	0.0118656	0.0766256	0.2205
	134	0.151384	0.0233718	0.0254265	0.0125868	0.0787411	0.220415
	135	0.153275	0.0205805	0.0256865	0.011463	0.0782315	0.222152
	136	0.155069	0.022628	0.0261305	0.0107682	0.0766099	0.215639
	137	0.158144	0.0220542	0.0261623	0.0109783	0.0722881	0.220456
	138	0.147178	0.0255817	0.026626	0.0103296	0.0718719	0.227391
	139	0.147287	0.0238927	0.0268279	0.0095371	0.0686266	0.223621
	140	0.154109	0.0215164	0.0221804	0.0095062	0.071104	0.228691
	141	0.15023	0.0226869	0.0243146	0.0083732	0.0714887	0.224865
	142	0.156704	0.0257374	0.0258498	0.0075089	0.0692589	0.225661
	143	0.152073	0.0208333	0.0251749	0.0075011	0.0707168	0.227281
	144	0.152376	0.0251787	0.0236162	0.0065709	0.0685006	0.22643
	145	0.156843	0.0244024	0.022869	0.0062745	0.0648488	0.215976
	146	0.161089	0.0251814	0.021409	0.0058982	0.0656579	0.228194
	147	0.151097	0.0165933	0.0244648	0.0056957	0.0681493	0.222885
	148	0.151072	0.0131065	0.0244818	0.0062595	0.0692434	0.23175
	149	0.140034	0.0126307	0.0244897	0.0049614	0.0680995	0.220435
	150	0.134483	0.0131091	0.0239942	0.0045488	0.0623994	0.220155
	151	0.136156	0.0178139	0.0251491	0.0051661	0.0632719	0.222451
	152	0.138184	0.0173704	0.0244805	0.0054502	0.0643353	0.23488
	153	0.139211	0.0156289	0.023809	0.0048243	0.066295	0.226703
	154	0.130518	0.0112075	0.0256931	0.0044577	0.0675506	0.234784
	155	0.126141	0.0102705	0.0262342	0.0036549	0.058976	0.228064
	156	0.116871	0.0123406	0.0254633	0.0051316	0.0598632	0.229635
	157	0.128367	0.0163868	0.0262778	0.0043365	0.0592394	0.221441
	158	0.128489	0.0119812	0.0254933	0.0035024	0.0575137	0.220339
	159	0.136997	0.0139982	0.0263713	0.0029652	0.0555447	0.211588
	160	0.122086	0.0158046	0.0279737	0.0026578	0.0569289	0.226234
	161	0.122733	0.0166755	0.0284142	0.003443	0.0559525	0.221157
	162	0.113858	0.0201595	0.028315	0.0029518	0.0598629	0.21373
	163	0.115168	0.0175543	0.026122	0.0022874	0.0584506	0.20956
	164	0.115785	0.0149541	0.0260962	0.0025448	0.0598215	0.216033
	165	0.118698	0.0197479	0.0263974	0.0021589	0.0613319	0.215894
	166	0.104331	0.0197116	0.0260661	0.0020869	0.0618929	0.228688
	167	0.1071	0.0163799	0.0279665	0.0013809	0.0593405	0.22293
	168	0.103805	0.0163215	0.0264685	0.0014667	0.0615736	0.222932
	169	0.103893	0.0160522	0.023276	0.0021169	0.0608316	0.216052
	170	0.105886	0.0168697	0.0245243	0.0016855	0.0618901	0.213373
	171	0.0975118	0.0190901	0.0250089	0.0009747	0.0613543	0.224476
	172	0.100248	0.0144983	0.0254697	0.0012744	0.0617483	0.2243
	173	0.105242	0.0135162	0.0266411	-0.0001083	0.061538	0.220327
	174	0.100846	0.0165704	0.0247501	0.0002116	0.0648789	0.219536
	175	0.0956491	0.0204061	0.0236185	-6.88e-05	0.0632757	0.215317
	176	0.0924864	0.0225732	0.0240862	-0.0003398	0.06161	0.212931
	177	0.0885162	0.0257027	0.0260136	-0.0008847	0.06187	0.215904
	178	0.0947382	0.025844	0.0247383	-0.0014189	0.0598328	0.207426
	179	0.0840725	0.0277935	0.0245866	-0.0014247	0.0593487	0.203252
	180	0.0830699	0.0273156	0.0237918	-0.002686	0.0555913	0.201812
	181	0.0855825	0.0266737	0.0248802	-0.0026178	0.0584575	0.213645
	182	0.0920141	0.0237851	0.0249746	-0.0020498	0.0555644	0.205938
	183	0.0847953	0.0264233	0.0264042	-0.002055	0.0554951	0.221006
	184	0.0903659	0.018605	0.0236218	-0.0015054	0.0602717	0.197494
	185	0.0885791	0.019841	0.024808	-0.0013874	0.0597984	0.210395
	186	0.099264	0.0149539	0.0242711	-0.0031219	0.0558189	0.21287
	187	0.0897948	0.0142888	0.0244509	-0.0014937	0.0613577	0.213835
	188	0.0903875	0.015215	0.0235672	-0.0007795	0.0582373	0.205437
	189	0.0852391	0.0202603	0.0234672	-0.0009401	0.0600875	0.211479
	190	0.0884689	0.0115796	0.0228088	-0.0008488	0.0617068	0.211588
	191	0.0802241	0.0175894	0.0225518	-0.0014914	0.0563324	0.22243
	192	0.0797283	0.0180721	0.0210279	-0.0020585	0.0599215	0.211823
	193	0.0625493	0.0201666	0.0222698	-0.0004592	0.0578469	0.209519
	194	0.0718832	0.0203486	0.0225854	-0.0006916	0.0551973	0.223364
	195	0.0636584	0.0174832	0.0230163	-0.0015947	0.0596183	0.228001
	196	0.06599	0.0147575	0.0227466	-0.0016964	0.061525	0.220247
	197	0.0648489	0.0189496	0.0237008	-0.0022012	0.060088	0.217512
	198	0.060848	0.0211792	0.0240338	-0.0018749	0.0616229	0.21533
	199	0.0558278	0.0159021	0.0257992	-0.0017576	0.050164	0.224431
	200	0.0588802	0.0196504	0.0237765	-0.0017013	0.055853	0.224524
	201	0.0516006	0.0202251	0.0238037	-0.0024968	0.0663666	0.220424
	202	0.0583038	0.0255956	0.0236551	-0.0022038	0.0680953	0.220035
	203	0.0584087	0.0244952	0.025172	-0.0022513	0.0607066	0.220284
	204	0.0519255	0.0224488	0.0237121	-0.0025447	0.0610418	0.224909
	205	0.0555852	0.0196898	0.0244306	-0.0027501	0.0565841	0.232923
	206	0.0664996	0.0276707	0.0228059	-0.0012977	0.0636842	0.217876
	207	0.0617574	0.0240082	0.0235412	-0.0017418	0.0684343	0.188732
	208	0.0592891	0.0234262	0.0248508	-0.0020673	0.0611844	0.199222
	209	0.0648665	0.020559	0.0255977	-0.0023934	0.057386	0.201253
	210	0.0524938	0.0111737	0.024207	-0.0002157	0.0548216	0.207096
	211	0.0560041	0.0145719	0.0245077	-0.0014977	0.0535209	0.192022
	212	0.06653	0.0156706	0.0255809	-0.0019068	0.0580822	0.184963
	213	0.0523881	0.0128666	0.0264236	-0.0013177	0.060924	0.196175
	214	0.0426078	0.0143181	0.0270894	-0.0010264	0.0565789	0.200869
	215	0.0476812	0.0120362	0.0266399	-0.0016393	0.061287	0.207136
	216	0.0340823	0.0092259	0.0248348	-0.0020038	0.0544746	0.203166
	217	0.0412712	0.0181609	0.0257163	-0.0027942	0.0567982	0.184216
	218	0.0455477	0.0176725	0.0277357	-0.0013384	0.0609214	0.181512
	219	0.0312455	0.0190916	0.0253895	-0.0021284	0.0553643	0.197286
	220	0.0383574	0.0263628	0.0253192	-0.0029256	0.0597989	0.210725
	221	0.0408009	0.0283675	0.0253156	-0.0034631	0.0632717	0.21697
	222	0.0408355	0.0257409	0.0252867	-0.0037519	0.0565191	0.225373
	223	0.044075	0.0262864	0.0259307	-0.0029788	0.0448135	0.208893
	224	0.0371182	0.0334976	0.0261282	-0.0034677	0.0616255	0.215685
	225	0.0336594	0.0255649	0.0249206	-0.0041172	0.0592807	0.208672
	226	0.0419711	0.029015	0.0262338	-0.0038584	0.069309	0.208435
	227	0.0370299	0.025756	0.0269978	-0.0042519	0.0630054	0.201396
	228	0.0398185	0.0246144	0.0269594	-0.0043144	0.0482413	0.206615
	229	0.0365902	0.0317635	0.028005	-0.0050344	0.0436155	0.192769
	230	0.0311137	0.0277466	0.0277632	-0.0049422	0.0577265	0.209542
	231	0.03701	0.0250469	0.0270757	-0.0042966	0.0554811	0.20004
	232	0.0464093	0.0289842	0.0277294	-0.0047108	0.0478863	0.189015
	233	0.0470251	0.0341764	0.0277659	-0.0054081	0.0421149	0.198816
	234	0.0402851	0.0399394	0.0273726	-0.0051209	0.0462987	0.204804
	235	0.0383677	0.0396154	0.0269939	-0.0064655	0.0573639	0.21956
	236	0.0359264	0.0333123	0.0269264	-0.0061189	0.0542205	0.218396
	237	0.0399862	0.0431926	0.025681	-0.0063951	0.0586183	0.212117
	238	0.0364673	0.0477465	0.027445	-0.0066723	0.0472128	0.215071
	239	0.0232264	0.0468539	0.0268989	-0.0072153	0.0570653	0.207866
	240	0.0190052	0.0466675	0.0261885	-0.0077354	0.0618521	0.203117
	241	0.0195069	0.0428663	0.0263442	-0.0077265	0.0601846	0.203982
	242	0.0229688	0.0419618	0.0260083	-0.008967	0.0507105	0.191693
	243	0.023257	0.0479063	0.026282	-0.0089098	0.0453507	0.204072
	244	0.0198484	0.049034	0.0269405	-0.0083705	0.0418012	0.190476
	245	0.0238925	0.0368436	0.0260678	-0.0083621	0.0410323	0.179819
	246	0.0219584	0.0452128	0.0261736	-0.0078031	0.0389268	0.177911
	247	0.0194535	0.0484026	0.0274244	-0.0077068	0.0518528	0.178541
	248	0.014677	0.0509343	0.0259433	-0.0094011	0.0464327	0.185488
	249	0.0149668	0.0517403	0.026158	-0.0078046	0.0286229	0.191678
	250	0.0119642	0.0492135	0.0267067	-0.0071206	0.0477087	0.173737
	251	0.0173576	0.0451363	0.0270765	-0.0072813	0.0262784	0.177796
	252	0.0165171	0.0593309	0.0286042	-0.0071603	0.0291833	0.185059
	253	0.0152393	0.0610075	0.0299112	-0.0078156	0.0660357	0.200913
	254	0.0080349	0.0494521	0.0286548	-0.0083637	0.0577815	0.213079
	255	0.0072606	0.0498464	0.0283871	-0.0068101	0.0325237	0.200194
	256	0.0132725	0.0522097	0.0293361	-0.0070287	0.043417	0.193781
	257	0.0187795	0.0505188	0.0289669	-0.0079142	0.0249581	0.209788
	258	0.0241373	0.0595456	0.0291383	-0.0079907	0.0220974	0.216333
	259	0.0131062	0.0577767	0.0299975	-0.0085211	0.0284005	0.205456
	260	0.0071502	0.051795	0.0285748	-0.0082038	0.0190029	0.210195
	261	0.0037708	0.062249	0.0288564	-0.0080948	-0.0097671	0.203081
	262	0.018534	0.0624228	0.0302844	-0.0080187	0.0130512	0.200528
	263	0.0131747	0.062232	0.0303107	-0.0088218	0.0208235	0.22527
	264	0.0092523	0.0565789	0.0294328	-0.0085314	0.0373603	0.208427
	265	0.0047509	0.0567845	0.0308594	-0.0085895	0.0177166	0.165643
	266	0.0004033	0.0575763	0.0297701	-0.0088634	0.0330955	0.207326
	267	-0.0134937	0.0613756	0.0307422	-0.0090609	0.0263134	0.215123
	268	-0.0037748	0.0571855	0.0312154	-0.0076268	0.0117275	0.212132
	269	-0.0043673	0.0628789	0.0318948	-0.008076	0.0288172	0.193746
	270	-0.0097265	0.0631797	0.0304954	-0.0083821	0.0109964	0.187771

[truncated: 26 more sheets: Figure 2g, Figure 3b, Figure 3c, Figure 3d, Figure 3e, Figure 4b, Figure 4c, Figure S1a, Figure S1b, Figure S2a, Figure S2b, Figure S3a, Figure S3b, Figure S3c, Figure S4, Figure S5, Figure S6a, Figure S6b, Figure S7b, Figure S7c …]
